# Supplementary material for: The GATA8-GRF5-XTH9 feed-forward loop regulates cell size in poplar
Source: Hortic Res. 2026 Jan 20;13(4):uhag019. doi: 10.1093/hr/uhag019 (PMC13103475; doi:10.1093/hr/uhag019)
Supplement: Web_Material_uhag019 [file web_material_uhag019.zip]

Archive with 25 entries (25 files):
- 3. Supporting Information.docx
- Figure S1.png
- Figure S2.jpg
- Figure S3.png
- Figure S4.jpg
- Figure S5.jpg
- Figure S6.jpg
- Figure S7.jpg
- Figure S8.png
- Figure S9.png
- Figure S10.jpg
- Figure S11.tif
- Figure S12.jpg
- Figure S13.jpg
- Figure S14.pdf
- Figure S15.jpg
- Table S1.xlsx
- Table S2.xlsx
- Table S3.xlsx
- Table S4.xlsx
- Table S5.xlsx
- Table S6.xlsx
- Table S7.docx
- Table S8.docx
- Table S9.xlsx
