# Supplementary material for: The GATA8-GRF5-XTH9 feed-forward loop regulates cell size in poplar
Source: Hortic Res. 2026 Jan 20;13(4):uhag019. doi: 10.1093/hr/uhag019 (PMC13103475; doi:10.1093/hr/uhag019)
Supplement: Web_Material_uhag019 [file web_material_uhag019.zip › Table S1.xlsx]

## Sheet: Sheet1
Diploid	Triploid
Potri.018G126800	Potri.018G126800
Potri.015G000400	Potri.015G000400
Potri.005G023500	Potri.005G023500
Potri.008G128900	Potri.008G128900
Potri.001G123000	Potri.001G123000
Potri.004G229500	Potri.004G229500
Potri.017G116200	Potri.017G116200
Potri.017G152600	Potri.017G152600
Potri.T179900	Potri.T179900
Potri.004G047000	Potri.004G047000
Potri.005G070100	Potri.005G070100
Potri.002G184500	Potri.002G184500
Potri.019G126800	Potri.004G139100
Potri.018G128800	Potri.019G126800
Potri.002G138800	Potri.018G128800
Potri.002G214800	Potri.002G138800
Potri.016G028000	Potri.002G214800
Potri.008G008000	Potri.016G028000
Potri.014G085900	Potri.008G008000
Potri.016G141300	Potri.014G085900
Potri.010G005600	Potri.016G141300
Potri.002G236800	Potri.010G005600
Potri.006G077100	Potri.002G236800
Potri.001G261900	Potri.006G077100
Potri.007G008000	Potri.001G261900
Potri.006G115100	Potri.007G008000
Potri.001G254500	Potri.006G115100
Potri.014G143400	Potri.001G254500
Potri.013G127400	Potri.014G143400
Potri.014G127300	Potri.013G127400
Potri.002G134300	Potri.014G127300
Potri.002G033600	Potri.002G134300
Potri.016G102200	Potri.002G033600
Potri.014G032200	Potri.016G102200
Potri.013G015000	Potri.014G032200
Potri.002G070900	Potri.013G015000
Potri.011G066400	Potri.002G070900
Potri.019G007400	Potri.011G066400
Potri.006G057800	Potri.019G007400
Potri.004G082400	Potri.006G057800
Potri.016G139100	Potri.004G082400
Potri.006G244200	Potri.016G139100
Potri.008G167600	Potri.006G244200
Potri.018G043600	Potri.008G167600
Potri.007G128900	Potri.018G043600
Potri.001G065300	Potri.007G128900
Potri.012G039000	Potri.001G065300
Potri.005G023600	Potri.012G039000
Potri.004G156000	Potri.005G023600
Potri.009G055800	Potri.004G156000
Potri.011G062000	Potri.009G055800
Potri.001G088700	Potri.011G062000
Potri.017G002300	Potri.001G088700
Potri.004G122200	Potri.017G002300
Potri.011G136400	Potri.004G122200
Potri.018G126900	Potri.011G136400
Potri.006G268800	Potri.018G126900
Potri.002G166400	Potri.006G268800
Potri.010G188100	Potri.002G166400
Potri.018G128900	Potri.010G188100
Potri.005G038600	Potri.018G128900
Potri.006G018000	Potri.005G038600
Potri.001G152000	Potri.006G018000
Potri.001G030000	Potri.001G152000
Potri.002G025600	Potri.001G030000
Potri.001G001600	Potri.002G025600
Potri.001G261800	Potri.001G001600
Potri.006G077200	Potri.001G261800
Potri.003G138200	Potri.006G077200
Potri.001G162800	Potri.003G138200
Potri.019G119200	Potri.001G162800
Potri.010G173000	Potri.019G119200
Potri.001G343900	Potri.010G173000
Potri.005G003500	Potri.001G343900
Potri.006G209700	Potri.005G003500
Potri.019G007300	Potri.006G209700
Potri.006G278300	Potri.019G007300
Potri.008G183200	Potri.006G278300
Potri.010G005800	Potri.008G183200
Potri.010G025300	Potri.010G005800
Potri.T017600	Potri.010G025300
Potri.010G039400	Potri.T017600
Potri.017G075100	Potri.010G039400
Potri.004G148900	Potri.017G075100
Potri.004G142400	Potri.004G148900
Potri.008G057300	Potri.004G142400
Potri.004G202800	Potri.008G057300
Potri.T000800	Potri.004G202800
Potri.010G085500	Potri.T000800
Potri.001G334000	Potri.010G085500
Potri.008G087400	Potri.001G334000
Potri.005G033100	Potri.008G087400
Potri.011G009900	Potri.005G033100
Potri.006G195400	Potri.011G009900
Potri.008G225500	Potri.006G195400
Potri.005G165700	Potri.008G225500
Potri.013G159600	Potri.005G165700
Potri.012G039100	Potri.013G159600
Potri.006G168800	Potri.012G039100
Potri.006G203400	Potri.006G168800
Potri.001G001300	Potri.006G203400
Potri.003G158500	Potri.001G001300
Potri.003G081600	Potri.003G158500
Potri.017G152400	Potri.003G081600
Potri.013G058400	Potri.017G152400
Potri.018G094900	Potri.013G058400
Potri.003G138300	Potri.018G094900
Potri.001G392600	Potri.003G138300
Potri.T137300	Potri.001G392600
Potri.011G007600	Potri.T137300
Potri.013G093300	Potri.011G007600
Potri.013G149200	Potri.013G093300
Potri.015G000600	Potri.013G149200
Potri.004G092000	Potri.015G000600
Potri.019G095300	Potri.004G092000
Potri.009G084800	Potri.019G095300
Potri.004G012100	Potri.009G084800
Potri.016G070100	Potri.004G012100
Potri.001G074700	Potri.016G070100
Potri.002G161700	Potri.001G074700
Potri.001G343800	Potri.002G161700
Potri.008G122700	Potri.001G343800
Potri.T122100	Potri.008G122700
Potri.001G005900	Potri.T122100
Potri.010G078800	Potri.001G005900
Potri.012G121400	Potri.010G078800
Potri.T105700	Potri.012G121400
Potri.014G027800	Potri.T105700
Potri.014G012300	Potri.014G027800
Potri.004G082200	Potri.014G012300
Potri.006G006200	Potri.004G082200
Potri.016G006700	Potri.006G006200
Potri.015G016500	Potri.016G006700
Potri.017G065800	Potri.015G016500
Potri.006G079100	Potri.017G065800
Potri.008G171600	Potri.006G079100
Potri.013G054200	Potri.008G171600
Potri.010G085400	Potri.013G054200
Potri.002G122600	Potri.010G085400
Potri.002G245800	Potri.002G122600
Potri.002G098000	Potri.002G245800
Potri.010G152600	Potri.002G098000
Potri.017G067900	Potri.010G152600
Potri.007G093300	Potri.017G067900
Potri.004G156400	Potri.007G093300
Potri.004G078000	Potri.007G025900
Potri.017G113400	Potri.004G156400
Potri.002G184600	Potri.004G078000
Potri.017G152500	Potri.017G113400
Potri.008G162100	Potri.002G184600
Potri.008G225800	Potri.017G152500
Potri.003G049300	Potri.008G162100
Potri.T137200	Potri.008G225800
Potri.002G198300	Potri.003G049300
Potri.001G168600	Potri.T137200
Potri.006G004100	Potri.002G198300
Potri.012G117600	Potri.001G168600
Potri.003G208300	Potri.006G004100
Potri.007G091900	Potri.012G117600
Potri.006G280100	Potri.003G208300
Potri.016G070200	Potri.007G091900
Potri.011G050500	Potri.006G280100
Potri.010G107100	Potri.016G070200
Potri.001G125400	Potri.011G050500
Potri.002G138500	Potri.010G107100
Potri.008G059400	Potri.001G125400
Potri.005G015300	Potri.002G138500
Potri.013G060500	Potri.008G059400
Potri.T066800	Potri.005G015300
Potri.015G044500	Potri.013G060500
Potri.016G000600	Potri.T066800
Potri.011G066500	Potri.015G044500
Potri.001G336500	Potri.016G000600
Potri.002G056200	Potri.011G066500
Potri.010G234300	Potri.001G336500
Potri.001G298200	Potri.002G056200
Potri.018G085200	Potri.010G234300
Potri.015G032100	Potri.001G298200
Potri.012G022100	Potri.018G085200
Potri.013G077000	Potri.015G032100
Potri.004G200900	Potri.012G022100
Potri.016G074500	Potri.003G142200
Potri.010G220600	Potri.013G077000
Potri.013G017600	Potri.004G200900
Potri.001G170900	Potri.016G074500
Potri.008G092500	Potri.010G220600
Potri.004G235900	Potri.013G017600
Potri.013G130700	Potri.001G170900
Potri.019G023700	Potri.008G092500
Potri.005G226900	Potri.004G235900
Potri.001G392000	Potri.013G130700
Potri.012G005500	Potri.019G023700
Potri.007G124200	Potri.005G226900
Potri.001G382500	Potri.001G392000
Potri.008G162200	Potri.012G005500
Potri.002G236400	Potri.007G124200
Potri.006G094400	Potri.001G382500
Potri.002G127700	Potri.008G162200
Potri.002G198600	Potri.002G236400
Potri.008G110800	Potri.006G094400
Potri.012G068700	Potri.002G127700
Potri.004G135200	Potri.002G198600
Potri.004G200300	Potri.008G110800
Potri.T049100	Potri.012G068700
Potri.004G078100	Potri.004G135200
Potri.008G195200	Potri.004G200300
Potri.006G127200	Potri.T049100
Potri.015G102100	Potri.004G078100
Potri.002G243800	Potri.008G195200
Potri.014G106800	Potri.006G127200
Potri.006G266300	Potri.015G102100
Potri.016G143200	Potri.002G243800
Potri.007G061500	Potri.014G106800
Potri.006G161200	Potri.006G266300
Potri.003G144100	Potri.016G143200
Potri.005G142800	Potri.007G061500
Potri.001G247700	Potri.006G161200
Potri.013G015400	Potri.003G144100
Potri.009G053300	Potri.005G142800
Potri.001G421500	Potri.001G247700
Potri.010G002300	Potri.013G015400
Potri.001G431000	Potri.009G053300
Potri.001G341400	Potri.001G421500
Potri.019G116800	Potri.010G002300
Potri.004G082000	Potri.001G431000
Potri.016G086300	Potri.001G341400
Potri.010G220100	Potri.019G116800
Potri.014G166200	Potri.004G082000
Potri.004G122800	Potri.016G086300
Potri.T175500	Potri.010G220100
Potri.005G072700	Potri.014G166200
Potri.T079400	Potri.004G122800
Potri.019G074200	Potri.T175500
Potri.010G069100	Potri.005G072700
Potri.006G113300	Potri.T079400
Potri.010G090200	Potri.019G074200
Potri.001G074600	Potri.010G069100
Potri.015G146100	Potri.006G113300
Potri.005G205800	Potri.010G090200
Potri.005G191600	Potri.001G074600
Potri.005G109300	Potri.015G146100
Potri.002G098600	Potri.005G205800
Potri.015G132400	Potri.005G191600
Potri.004G012200	Potri.005G109300
Potri.T066500	Potri.002G098600
Potri.013G031900	Potri.015G132400
Potri.008G053100	Potri.004G012200
Potri.019G009900	Potri.T066500
Potri.006G094300	Potri.013G031900
Potri.011G164200	Potri.008G053100
Potri.017G141800	Potri.019G009900
Potri.004G086400	Potri.006G094300
Potri.002G056800	Potri.011G164200
Potri.013G058300	Potri.017G141800
Potri.014G159000	Potri.004G086400
Potri.002G166000	Potri.002G056800
Potri.009G010800	Potri.013G058300
Potri.004G142000	Potri.014G159000
Potri.017G008100	Potri.002G166000
Potri.004G129000	Potri.009G010800
Potri.005G136200	Potri.004G142000
Potri.011G019800	Potri.017G008100
Potri.004G195600	Potri.004G129000
Potri.004G207400	Potri.005G136200
Potri.006G195800	Potri.011G019800
Potri.006G072700	Potri.004G195600
Potri.007G112600	Potri.004G207400
Potri.006G260900	Potri.006G195800
Potri.009G075200	Potri.006G072700
Potri.015G141900	Potri.007G112600
Potri.005G165300	Potri.006G260900
Potri.015G134600	Potri.009G075200
Potri.001G287400	Potri.015G141900
Potri.018G085000	Potri.005G165300
Potri.019G074100	Potri.015G134600
Potri.004G090500	Potri.001G287400
Potri.001G382700	Potri.018G085000
Potri.001G198800	Potri.019G074100
Potri.008G094700	Potri.004G090500
Potri.017G152800	Potri.001G382700
Potri.002G003400	Potri.001G198800
Potri.001G127900	Potri.008G094700
Potri.010G041300	Potri.017G152800
Potri.005G204200	Potri.002G003400
Potri.006G113200	Potri.001G127900
Potri.016G002300	Potri.010G041300
Potri.014G012700	Potri.005G204200
Potri.016G035100	Potri.006G113200
Potri.006G069900	Potri.016G002300
Potri.009G131400	Potri.014G012700
Potri.008G162400	Potri.016G035100
Potri.003G142700	Potri.006G069900
Potri.001G067700	Potri.009G131400
Potri.009G084400	Potri.008G162400
Potri.013G056800	Potri.003G142700
Potri.001G131400	Potri.001G067700
Potri.004G135400	Potri.009G084400
Potri.010G062700	Potri.013G056800
Potri.001G448300	Potri.001G131400
Potri.004G078300	Potri.004G135400
Potri.006G094600	Potri.010G062700
Potri.014G131300	Potri.001G448300
Potri.014G081000	Potri.004G078300
Potri.013G093700	Potri.006G094600
Potri.005G047900	Potri.014G131300
Potri.004G086100	Potri.014G081000
Potri.004G149200	Potri.013G093700
Potri.011G102300	Potri.005G047900
Potri.008G038900	Potri.004G086100
Potri.T173600	Potri.004G149200
Potri.015G004700	Potri.008G038900
Potri.005G109700	Potri.T173600
Potri.001G164300	Potri.015G004700
Potri.010G109600	Potri.005G109700
Potri.003G144300	Potri.001G164300
Potri.005G150100	Potri.010G109600
Potri.006G072600	Potri.003G144300
Potri.016G133500	Potri.005G150100
Potri.T079200	Potri.006G072600
Potri.008G174900	Potri.016G133500
Potri.001G159000	Potri.T079200
Potri.018G013400	Potri.008G174900
Potri.018G077000	Potri.001G159000
Potri.001G060600	Potri.018G013400
Potri.008G162500	Potri.018G077000
Potri.010G073400	Potri.001G060600
Potri.014G122700	Potri.008G162500
Potri.015G038500	Potri.010G073400
Potri.003G176700	Potri.014G122700
Potri.006G159700	Potri.015G038500
Potri.005G148800	Potri.003G176700
Potri.004G135300	Potri.006G159700
Potri.011G058000	Potri.005G148800
Potri.005G114400	Potri.004G135300
Potri.009G045200	Potri.011G058000
Potri.016G072800	Potri.005G114400
Potri.006G106800	Potri.009G045200
Potri.015G102000	Potri.016G072800
Potri.009G045300	Potri.006G106800
Potri.010G025900	Potri.015G102000
Potri.019G002900	Potri.009G045300
Potri.019G131600	Potri.010G025900
Potri.007G089200	Potri.019G002900
Potri.002G049900	Potri.019G131600
Potri.002G236000	Potri.007G089200
Potri.009G010600	Potri.002G049900
Potri.010G092900	Potri.002G236000
Potri.004G168000	Potri.009G010600
Potri.007G052500	Potri.010G092900
Potri.017G090100	Potri.004G168000
Potri.003G152100	Potri.007G052500
Potri.001G291700	Potri.017G090100
Potri.004G195800	Potri.003G152100
Potri.005G084800	Potri.001G291700
Potri.014G078200	Potri.004G195800
Potri.014G004100	Potri.005G084800
Potri.010G002400	Potri.014G078200
Potri.007G017500	Potri.014G004100
Potri.018G087900	Potri.010G002400
Potri.001G021200	Potri.007G017500
Potri.001G139700	Potri.018G087900
Potri.002G124200	Potri.001G021200
Potri.010G144600	Potri.001G139700
Potri.004G219300	Potri.002G124200
Potri.005G249700	Potri.010G144600
Potri.018G055200	Potri.004G219300
Potri.004G178000	Potri.005G249700
Potri.007G131800	Potri.004G178000
Potri.001G238400	Potri.007G131800
Potri.005G084700	Potri.001G238400
Potri.013G070600	Potri.005G084700
Potri.007G114200	Potri.013G070600
Potri.008G067400	Potri.007G114200
Potri.019G025500	Potri.008G067400
Potri.005G193300	Potri.019G025500
Potri.009G099300	Potri.005G193300
Potri.006G240400	Potri.009G099300
Potri.013G009200	Potri.006G240400
Potri.019G074600	Potri.013G009200
Potri.002G019500	Potri.019G074600
Potri.003G005000	Potri.002G019500
Potri.012G125000	Potri.003G005000
Potri.014G010400	Potri.012G125000
Potri.011G145900	Potri.014G010400
Potri.002G019600	Potri.011G145900
Potri.019G074700	Potri.002G019600
Potri.001G170500	Potri.019G074700
Potri.006G213600	Potri.001G170500
Potri.018G079400	Potri.006G213600
Potri.004G105600	Potri.018G079400
Potri.017G055200	Potri.007G093900
Potri.008G090700	Potri.004G105600
Potri.014G108600	Potri.017G055200
Potri.002G050400	Potri.008G090700
Potri.010G046400	Potri.014G108600
Potri.004G063400	Potri.002G050400
Potri.008G215500	Potri.010G046400
Potri.005G098100	Potri.004G063400
Potri.015G083200	Potri.008G215500
Potri.010G090500	Potri.005G098100
Potri.010G231800	Potri.015G083200
Potri.004G078500	Potri.010G090500
Potri.010G122700	Potri.010G231800
Potri.013G155100	Potri.004G078500
Potri.005G218100	Potri.010G122700
Potri.011G155200	Potri.013G155100
Potri.006G275700	Potri.005G218100
Potri.010G087800	Potri.011G155200
Potri.017G089800	Potri.006G275700
Potri.009G070300	Potri.010G087800
Potri.008G187000	Potri.017G089800
Potri.006G129800	Potri.009G070300
Potri.005G183900	Potri.008G187000
Potri.018G112300	Potri.006G129800
Potri.005G021200	Potri.018G112300
Potri.018G100400	Potri.005G021200
Potri.005G047800	Potri.018G100400
Potri.002G068800	Potri.005G047800
Potri.014G182800	Potri.T083700
Potri.002G261900	Potri.002G068800
Potri.004G116700	Potri.014G182800
Potri.010G044300	Potri.002G261900
Potri.005G193400	Potri.004G116700
Potri.004G019800	Potri.010G044300
Potri.009G077900	Potri.005G193400
Potri.002G245300	Potri.004G019800
Potri.019G118700	Potri.009G077900
Potri.019G014400	Potri.002G245300
Potri.006G040500	Potri.019G118700
Potri.010G158500	Potri.019G014400
Potri.014G068300	Potri.015G042400
Potri.001G462800	Potri.006G040500
Potri.009G089400	Potri.010G158500
Potri.005G233600	Potri.014G068300
Potri.006G125300	Potri.001G462800
Potri.014G051900	Potri.009G089400
Potri.004G178200	Potri.005G233600
Potri.T093200	Potri.006G125300
Potri.003G011500	Potri.014G051900
Potri.005G218000	Potri.004G178200
Potri.001G058500	Potri.T093200
Potri.T091100	Potri.003G011500
Potri.T179300	Potri.005G218000
Potri.016G108900	Potri.001G058500
Potri.005G218400	Potri.T091100
Potri.018G096200	Potri.T179300
Potri.006G250100	Potri.016G108900
Potri.012G024300	Potri.005G218400
Potri.001G201500	Potri.018G096200
Potri.012G046400	Potri.006G250100
Potri.011G141200	Potri.012G024300
Potri.014G068600	Potri.001G201500
Potri.004G003100	Potri.012G046400
Potri.003G146000	Potri.011G141200
Potri.014G159100	Potri.014G068600
Potri.010G140200	Potri.004G003100
Potri.001G455200	Potri.003G146000
Potri.017G053200	Potri.014G159100
Potri.008G201500	Potri.010G140200
Potri.001G390400	Potri.001G455200
Potri.017G155200	Potri.017G053200
Potri.010G156400	Potri.008G201500
Potri.013G147000	Potri.001G390400
Potri.004G151200	Potri.017G155200
Potri.006G268300	Potri.010G156400
Potri.T165500	Potri.013G147000
Potri.010G245400	Potri.004G151200
Potri.018G018100	Potri.006G268300
Potri.016G023100	Potri.T165500
Potri.003G111800	Potri.010G245400
Potri.012G093500	Potri.018G018100
Potri.010G083200	Potri.016G023100
Potri.006G258600	Potri.003G111800
Potri.010G158600	Potri.012G093500
Potri.011G120300	Potri.001G198400
Potri.006G199200	Potri.010G083200
Potri.015G109600	Potri.006G258600
Potri.015G146400	Potri.010G158600
Potri.014G108400	Potri.011G120300
Potri.016G139700	Potri.006G199200
Potri.001G453000	Potri.015G109600
Potri.001G056300	Potri.015G146400
Potri.006G211100	Potri.014G108400
Potri.014G034200	Potri.016G139700
Potri.008G146500	Potri.001G453000
Potri.005G105700	Potri.001G056300
Potri.001G131000	Potri.006G211100
Potri.008G160700	Potri.014G034200
Potri.016G081200	Potri.008G146500
Potri.005G025800	Potri.005G105700
Potri.013G142900	Potri.001G131000
Potri.006G229200	Potri.008G160700
Potri.002G074800	Potri.016G081200
Potri.005G140400	Potri.005G025800
Potri.013G105900	Potri.013G142900
Potri.018G094200	Potri.006G229200
Potri.006G275900	Potri.002G074800
Potri.012G024400	Potri.005G140400
Potri.017G061900	Potri.013G105900
Potri.002G068600	Potri.018G094200
Potri.001G194000	Potri.006G275900
Potri.007G068700	Potri.012G024400
Potri.008G063200	Potri.017G061900
Potri.T107700	Potri.002G068600
Potri.005G233900	Potri.001G194000
Potri.002G159500	Potri.007G068700
Potri.001G030700	Potri.008G063200
Potri.004G072000	Potri.T107700
Potri.004G105300	Potri.005G233900
Potri.001G281100	Potri.002G159500
Potri.001G455100	Potri.001G030700
Potri.001G058400	Potri.004G072000
Potri.018G045600	Potri.004G105300
Potri.013G003500	Potri.001G281100
Potri.003G118600	Potri.001G455100
Potri.016G084800	Potri.001G058400
Potri.003G093200	Potri.018G045600
Potri.T029800	Potri.013G003500
Potri.018G128200	Potri.003G118600
Potri.002G035700	Potri.016G084800
Potri.001G462600	Potri.003G093200
Potri.006G229300	Potri.T029800
Potri.005G210000	Potri.018G128200
Potri.012G040900	Potri.002G035700
Potri.010G083100	Potri.001G462600
Potri.004G168500	Potri.006G229300
Potri.008G169900	Potri.005G210000
Potri.004G188800	Potri.012G040900
Potri.006G047600	Potri.010G083100
Potri.017G045800	Potri.004G168500
Potri.009G158700	Potri.008G169900
Potri.003G079900	Potri.004G188800
Potri.013G149900	Potri.006G047600
Potri.014G073400	Potri.017G045800
Potri.016G139800	Potri.009G158700
Potri.017G047000	Potri.003G079900
Potri.008G061000	Potri.013G149900
Potri.009G082600	Potri.014G073400
Potri.T091200	Potri.016G139800
Potri.001G139300	Potri.017G047000
Potri.005G082800	Potri.008G061000
Potri.007G025600	Potri.009G082600
Potri.004G214900	Potri.T091200
Potri.002G124600	Potri.001G139300
Potri.004G047500	Potri.005G082800
Potri.006G195100	Potri.007G025600
Potri.004G017100	Potri.004G214900
Potri.013G060000	Potri.002G124600
Potri.007G141700	Potri.004G047500
Potri.006G131500	Potri.006G195100
Potri.007G098500	Potri.004G017100
Potri.008G063300	Potri.013G060000
Potri.013G009600	Potri.007G141700
Potri.010G146500	Potri.006G131500
Potri.019G053700	Potri.007G098500
Potri.006G222100	Potri.008G063300
Potri.008G169300	Potri.013G009600
Potri.010G173300	Potri.010G146500
Potri.001G205300	Potri.019G053700
Potri.016G012700	Potri.006G222100
Potri.009G016200	Potri.008G169300
Potri.T062900	Potri.010G173300
Potri.001G191000	Potri.001G205300
Potri.011G052200	Potri.016G012700
Potri.008G164500	Potri.009G016200
Potri.001G275800	Potri.T062900
Potri.018G029500	Potri.001G191000
Potri.001G394900	Potri.011G052200
Potri.014G169300	Potri.008G164500
Potri.006G250400	Potri.001G275800
Potri.006G096500	Potri.018G029500
Potri.013G040900	Potri.001G394900
Potri.010G142000	Potri.014G169300
Potri.006G240900	Potri.006G250400
Potri.009G108900	Potri.006G096500
Potri.001G431800	Potri.013G040900
Potri.003G054900	Potri.010G142000
Potri.014G029800	Potri.006G240900
Potri.001G133900	Potri.009G108900
Potri.002G202800	Potri.001G431800
Potri.013G103200	Potri.003G054900
Potri.006G138700	Potri.014G029800
Potri.001G309000	Potri.001G133900
Potri.004G002000	Potri.002G202800
Potri.019G007700	Potri.013G103200
Potri.006G166300	Potri.006G138700
Potri.002G134000	Potri.001G309000
Potri.012G131500	Potri.004G002000
Potri.015G024100	Potri.019G007700
Potri.003G154400	Potri.006G166300
Potri.005G253000	Potri.002G134000
Potri.016G058100	Potri.012G131500
Potri.010G138800	Potri.015G024100
Potri.005G170300	Potri.003G154400
Potri.006G171400	Potri.005G253000
Potri.013G147100	Potri.016G058100
Potri.002G247900	Potri.010G138800
Potri.006G131600	Potri.005G170300
Potri.005G221700	Potri.006G171400
Potri.013G113100	Potri.013G147100
Potri.002G117400	Potri.002G247900
Potri.001G060000	Potri.006G131600
Potri.001G368000	Potri.005G221700
Potri.005G144200	Potri.013G113100
Potri.008G169200	Potri.002G117400
Potri.002G068400	Potri.001G060000
Potri.004G009900	Potri.001G368000
Potri.004G010100	Potri.005G144200
Potri.002G157100	Potri.008G169200
Potri.018G057700	Potri.002G068400
Potri.002G251400	Potri.004G009900
Potri.008G164400	Potri.004G010100
Potri.001G387600	Potri.002G157100
Potri.001G210900	Potri.018G057700
Potri.006G040100	Potri.002G251400
Potri.012G056200	Potri.008G164400
Potri.011G052100	Potri.001G387600
Potri.009G117300	Potri.001G210900
Potri.017G150900	Potri.006G040100
Potri.019G051400	Potri.012G056200
Potri.011G143100	Potri.011G052100
Potri.009G066300	Potri.009G117300
Potri.011G040100	Potri.017G150900
Potri.004G156600	Potri.019G051400
Potri.006G053000	Potri.011G143100
Potri.012G131400	Potri.009G066300
Potri.006G275200	Potri.011G040100
Potri.011G155700	Potri.004G156600
Potri.007G101100	Potri.006G053000
Potri.003G072600	Potri.012G131400
Potri.005G126000	Potri.006G275200
Potri.014G029900	Potri.011G155700
Potri.001G309100	Potri.007G101100
Potri.001G208600	Potri.003G072600
Potri.001G094100	Potri.005G126000
Potri.012G024700	Potri.014G029900
Potri.001G312200	Potri.001G309100
Potri.018G146500	Potri.001G208600
Potri.001G026200	Potri.001G094100
Potri.T156100	Potri.012G024700
Potri.015G024000	Potri.001G312200
Potri.004G225700	Potri.018G146500
Potri.011G104400	Potri.001G026200
Potri.019G080000	Potri.T156100
Potri.004G014700	Potri.015G024000
Potri.009G077200	Potri.004G225700
Potri.012G095400	Potri.011G104400
Potri.013G009400	Potri.019G080000
Potri.006G181500	Potri.004G014700
Potri.015G143600	Potri.009G077200
Potri.004G161800	Potri.012G095400
Potri.004G183500	Potri.013G009400
Potri.017G047500	Potri.006G181500
Potri.015G083900	Potri.015G143600
Potri.018G050200	Potri.004G161800
Potri.008G197500	Potri.004G183500
Potri.013G120600	Potri.017G047500
Potri.T161100	Potri.015G083900
Potri.006G275300	Potri.018G050200
Potri.008G024300	Potri.008G197500
Potri.002G251300	Potri.013G120600
Potri.009G158200	Potri.T161100
Potri.010G046600	Potri.006G275300
Potri.002G005700	Potri.008G024300
Potri.005G211600	Potri.002G251300
Potri.016G006300	Potri.009G158200
Potri.010G229800	Potri.010G046600
Potri.004G223500	Potri.002G005700
Potri.012G115900	Potri.005G211600
Potri.004G144300	Potri.016G006300
Potri.001G256800	Potri.010G229800
Potri.013G026700	Potri.004G223500
Potri.018G096700	Potri.012G115900
Potri.004G010400	Potri.004G144300
Potri.017G006200	Potri.001G256800
Potri.008G155800	Potri.013G026700
Potri.001G053000	Potri.018G096700
Potri.003G042700	Potri.004G010400
Potri.002G184300	Potri.017G006200
Potri.015G002300	Potri.008G155800
Potri.001G133500	Potri.001G053000
Potri.006G055400	Potri.003G042700
Potri.018G112500	Potri.002G184300
Potri.008G116900	Potri.015G002300
Potri.004G014800	Potri.001G133500
Potri.019G121400	Potri.006G055400
Potri.004G235100	Potri.018G112500
Potri.014G083000	Potri.008G116900
Potri.014G115700	Potri.004G014800
Potri.005G142300	Potri.019G121400
Potri.015G075300	Potri.004G235100
Potri.011G064700	Potri.014G083000
Potri.014G000400	Potri.014G115700
Potri.018G055300	Potri.005G142300
Potri.006G057500	Potri.015G075300
Potri.001G437500	Potri.011G064700
Potri.008G022000	Potri.014G000400
Potri.005G134200	Potri.018G055300
Potri.003G111300	Potri.006G057500
Potri.016G084400	Potri.001G437500
Potri.014G151800	Potri.008G022000
Potri.015G143500	Potri.005G134200
Potri.004G005900	Potri.003G111300
Potri.003G005800	Potri.016G084400
Potri.011G120800	Potri.014G151800
Potri.010G234800	Potri.015G143500
Potri.019G000800	Potri.004G005900
Potri.010G005500	Potri.003G005800
Potri.010G222400	Potri.011G120800
Potri.004G219100	Potri.010G234800
Potri.001G283700	Potri.019G000800
Potri.017G121100	Potri.010G005500
Potri.011G052300	Potri.010G222400
Potri.013G040800	Potri.004G219100
Potri.005G142200	Potri.001G283700
Potri.001G028500	Potri.017G121100
Potri.008G096100	Potri.011G052300
Potri.010G168100	Potri.013G040800
Potri.001G314500	Potri.005G142200
Potri.010G247900	Potri.001G028500
Potri.008G114700	Potri.008G096100
Potri.010G129100	Potri.010G168100
Potri.002G251200	Potri.001G314500
Potri.013G038200	Potri.010G247900
Potri.013G062300	Potri.008G114700
Potri.008G051100	Potri.010G129100
Potri.002G161400	Potri.002G251200
Potri.017G014500	Potri.013G038200
Potri.001G170400	Potri.013G062300
Potri.005G198100	Potri.008G051100
Potri.005G237300	Potri.002G161400
Potri.001G143500	Potri.017G014500
Potri.019G050600	Potri.001G170400
Potri.008G206600	Potri.005G198100
Potri.008G145700	Potri.005G237300
Potri.005G085100	Potri.001G143500
Potri.006G221900	Potri.019G050600
Potri.002G022200	Potri.008G206600
Potri.011G080500	Potri.008G145700
Potri.014G058300	Potri.005G085100
Potri.T164800	Potri.006G221900
Potri.017G139500	Potri.002G022200
Potri.005G112600	Potri.011G080500
Potri.017G005000	Potri.014G058300
Potri.008G047900	Potri.T164800
Potri.013G144900	Potri.017G139500
Potri.001G221100	Potri.005G112600
Potri.001G357800	Potri.017G005000
Potri.017G111800	Potri.008G047900
Potri.018G075900	Potri.013G144900
Potri.016G124100	Potri.001G221100
Potri.004G003900	Potri.001G357800
Potri.009G051600	Potri.017G111800
Potri.013G041900	Potri.018G075900
Potri.002G186800	Potri.016G124100
Potri.001G096800	Potri.004G003900
Potri.006G249900	Potri.009G051600
Potri.001G112500	Potri.013G041900
Potri.005G242900	Potri.002G186800
Potri.T142600	Potri.001G096800
Potri.002G061500	Potri.006G249900
Potri.006G181600	Potri.001G112500
Potri.011G139200	Potri.005G242900
Potri.002G210400	Potri.T142600
Potri.006G247700	Potri.002G061500
Potri.006G070700	Potri.006G181600
Potri.001G047400	Potri.011G139200
Potri.005G240700	Potri.002G210400
Potri.007G075700	Potri.006G247700
Potri.013G080900	Potri.006G070700
Potri.002G079900	Potri.001G047400
Potri.001G355600	Potri.005G240700
Potri.009G149700	Potri.007G075700
Potri.002G044800	Potri.013G080900
Potri.002G152600	Potri.002G079900
Potri.006G084500	Potri.001G355600
Potri.014G152000	Potri.009G149700
Potri.013G109300	Potri.002G044800
Potri.008G152500	Potri.002G152600
Potri.004G102000	Potri.006G084500
Potri.008G062500	Potri.014G152000
Potri.004G096200	Potri.013G109300
Potri.009G145500	Potri.008G152500
Potri.005G128800	Potri.004G102000
Potri.002G105400	Potri.008G062500
Potri.018G072500	Potri.009G145500
Potri.T164900	Potri.005G128800
Potri.007G132300	Potri.002G105400
Potri.014G103900	Potri.018G072500
Potri.001G141500	Potri.T164900
Potri.009G112000	Potri.007G132300
Potri.001G020800	Potri.014G103900
Potri.012G052300	Potri.001G141500
Potri.013G086600	Potri.009G112000
Potri.010G170200	Potri.001G020800
Potri.002G224100	Potri.012G052300
Potri.001G351200	Potri.013G086600
Potri.019G003200	Potri.006G031600
Potri.007G144800	Potri.010G170200
Potri.005G093100	Potri.002G224100
Potri.004G061400	Potri.001G351200
Potri.014G095200	Potri.019G003200
Potri.018G016600	Potri.007G144800
Potri.005G184500	Potri.005G093100
Potri.015G127100	Potri.004G061400
Potri.003G214800	Potri.014G095200
Potri.001G096700	Potri.018G016600
Potri.005G252300	Potri.005G184500
Potri.007G019100	Potri.015G127100
Potri.012G096500	Potri.003G214800
Potri.001G157400	Potri.001G096700
Potri.010G149500	Potri.005G252300
Potri.012G086800	Potri.007G019100
Potri.008G084700	Potri.012G096500
Potri.014G191400	Potri.001G157400
Potri.002G083200	Potri.010G149500
Potri.001G221200	Potri.012G086800
Potri.006G257100	Potri.008G084700
Potri.003G018500	Potri.014G191400
Potri.008G221200	Potri.002G083200
Potri.001G295900	Potri.001G221200
Potri.017G132400	Potri.006G257100
Potri.005G229100	Potri.003G018500
Potri.004G102100	Potri.008G221200
Potri.011G049100	Potri.001G295900
Potri.001G452700	Potri.017G132400
Potri.006G082400	Potri.005G229100
Potri.008G102900	Potri.004G102100
Potri.015G055400	Potri.011G049100
Potri.017G010300	Potri.001G452700
Potri.009G147500	Potri.006G082400
Potri.010G088100	Potri.008G102900
Potri.018G107600	Potri.015G055400
Potri.006G261100	Potri.017G010300
Potri.007G144900	Potri.009G147500
Potri.008G145900	Potri.010G088100
Potri.001G323400	Potri.018G107600
Potri.001G306200	Potri.006G261100
Potri.014G116500	Potri.007G144900
Potri.010G193300	Potri.008G145900
Potri.005G097300	Potri.001G323400
Potri.013G041700	Potri.001G306200
Potri.004G163700	Potri.014G116500
Potri.005G122100	Potri.010G193300
Potri.006G110800	Potri.005G097300
Potri.001G268000	Potri.013G041700
Potri.010G186500	Potri.004G163700
Potri.004G199900	Potri.005G122100
Potri.002G012500	Potri.006G110800
Potri.001G300200	Potri.001G268000
Potri.013G037300	Potri.010G186500
Potri.002G186600	Potri.004G199900
Potri.006G126800	Potri.002G012500
Potri.015G012000	Potri.001G300200
Potri.004G037500	Potri.013G037300
Potri.016G019900	Potri.002G186600
Potri.004G154000	Potri.006G126800
Potri.002G188700	Potri.015G012000
Potri.013G072900	Potri.004G037500
Potri.013G074400	Potri.016G019900
Potri.005G182000	Potri.004G154000
Potri.012G103900	Potri.002G188700
Potri.010G159100	Potri.013G072900
Potri.010G217800	Potri.013G074400
Potri.001G244800	Potri.005G182000
Potri.006G247500	Potri.012G103900
Potri.005G213500	Potri.010G159100
Potri.014G147600	Potri.010G217800
Potri.012G142800	Potri.001G244800
Potri.012G037500	Potri.006G247500
Potri.005G112900	Potri.005G213500
Potri.001G314000	Potri.014G147600
Potri.017G095300	Potri.012G142800
Potri.001G374900	Potri.012G037500
Potri.005G159100	Potri.005G112900
Potri.001G387000	Potri.001G314000
Potri.008G206400	Potri.017G095300
Potri.006G103300	Potri.001G374900
Potri.013G142100	Potri.005G159100
Potri.010G240500	Potri.001G387000
Potri.004G131800	Potri.008G206400
Potri.015G117500	Potri.006G103300
Potri.012G083400	Potri.013G142100
Potri.015G057400	Potri.010G240500
Potri.005G217800	Potri.004G131800
Potri.005G019600	Potri.015G117500
Potri.002G108000	Potri.012G083400
Potri.006G264700	Potri.015G057400
Potri.003G067600	Potri.005G217800
Potri.013G160000	Potri.005G019600
Potri.003G171500	Potri.002G108000
Potri.004G061200	Potri.006G264700
Potri.002G095300	Potri.003G067600
Potri.016G114500	Potri.013G160000
Potri.003G072700	Potri.003G171500
Potri.010G164200	Potri.004G061200
Potri.005G051000	Potri.002G095300
Potri.005G112700	Potri.016G114500
Potri.007G085200	Potri.003G072700
Potri.T162000	Potri.010G164200
Potri.004G002800	Potri.005G051000
Potri.008G072400	Potri.005G112700
Potri.012G098500	Potri.007G085200
Potri.004G067300	Potri.T162000
Potri.014G169500	Potri.004G002800
Potri.001G145500	Potri.008G072400
Potri.007G048900	Potri.012G098500
Potri.010G133200	Potri.004G067300
Potri.001G430700	Potri.014G169500
Potri.005G056700	Potri.001G145500
Potri.010G170000	Potri.007G048900
Potri.014G138100	Potri.010G133200
Potri.005G211200	Potri.001G430700
Potri.007G019300	Potri.005G056700
Potri.017G100800	Potri.010G170000
Potri.017G130300	Potri.014G138100
Potri.018G070100	Potri.005G211200
Potri.015G122500	Potri.007G019300
Potri.001G244900	Potri.017G100800
Potri.010G051100	Potri.017G130300
Potri.013G035200	Potri.018G070100
Potri.005G210800	Potri.015G122500
Potri.008G072500	Potri.001G244900
Potri.002G079600	Potri.010G051100
Potri.017G077200	Potri.013G035200
Potri.013G027600	Potri.005G210800
Potri.010G251900	Potri.008G072500
Potri.005G217900	Potri.002G079600
Potri.004G175200	Potri.017G077200
Potri.013G109400	Potri.013G027600
Potri.018G143400	Potri.010G251900
Potri.015G040100	Potri.005G217900
Potri.004G131900	Potri.004G175200
Potri.009G152200	Potri.013G109400
Potri.001G147700	Potri.018G143400
Potri.015G117400	Potri.015G040100
Potri.017G010500	Potri.004G131900
Potri.010G007200	Potri.009G152200
Potri.006G181900	Potri.001G147700
Potri.004G008100	Potri.015G117400
Potri.012G111800	Potri.017G010500
Potri.006G049700	Potri.010G007200
Potri.011G043500	Potri.006G181900
Potri.002G228600	Potri.004G008100
Potri.016G005100	Potri.012G111800
Potri.010G149900	Potri.006G049700
Potri.008G192500	Potri.011G043500
Potri.005G118900	Potri.002G228600
Potri.015G092800	Potri.016G005100
Potri.T130800	Potri.010G149900
Potri.011G139600	Potri.008G192500
Potri.014G175900	Potri.005G118900
Potri.012G090700	Potri.015G092800
Potri.001G413400	Potri.T130800
Potri.001G242400	Potri.011G139600
Potri.014G053600	Potri.014G175900
Potri.017G083500	Potri.012G090700
Potri.001G145400	Potri.001G413400
Potri.015G084000	Potri.001G242400
Potri.011G076100	Potri.014G053600
Potri.005G133600	Potri.017G083500
Potri.010G205700	Potri.001G145400
Potri.015G117300	Potri.015G084000
Potri.013G105200	Potri.011G076100
Potri.019G054100	Potri.005G133600
Potri.001G467400	Potri.010G205700
Potri.017G038300	Potri.015G117300
Potri.001G233900	Potri.013G105200
Potri.011G120100	Potri.019G054100
Potri.007G003900	Potri.001G467400
Potri.011G049600	Potri.017G038300
Potri.002G036000	Potri.001G233900
Potri.002G007600	Potri.011G120100
Potri.003G161400	Potri.007G003900
Potri.019G133200	Potri.011G049600
Potri.001G452200	Potri.002G036000
Potri.009G065800	Potri.002G007600
Potri.006G142300	Potri.003G161400
Potri.014G051400	Potri.019G133200
Potri.018G114700	Potri.001G452200
Potri.001G184700	Potri.009G065800
Potri.002G110000	Potri.010G094500
Potri.014G163400	Potri.006G142300
Potri.003G217500	Potri.014G051400
Potri.005G215100	Potri.018G114700
Potri.009G135600	Potri.001G184700
Potri.007G078400	Potri.002G110000
Potri.015G092700	Potri.014G163400
Potri.009G112400	Potri.003G217500
Potri.002G256300	Potri.005G215100
Potri.001G460100	Potri.009G135600
Potri.T162200	Potri.007G078400
Potri.001G367600	Potri.015G092700
Potri.005G210100	Potri.009G112400
Potri.007G003800	Potri.002G256300
Potri.006G227700	Potri.001G460100
Potri.003G122300	Potri.T162200
Potri.005G026500	Potri.001G367600
Potri.011G122200	Potri.005G210100
Potri.013G041400	Potri.007G003800
Potri.001G018200	Potri.006G227700
Potri.005G237600	Potri.003G122300
Potri.010G133800	Potri.005G026500
Potri.002G156500	Potri.011G122200
Potri.009G168800	Potri.013G041400
Potri.009G073900	Potri.001G018200
Potri.010G254800	Potri.005G237600
Potri.006G052500	Potri.010G133800
Potri.005G080700	Potri.002G156500
Potri.005G201300	Potri.009G168800
Potri.009G149400	Potri.009G073900
Potri.002G224600	Potri.010G254800
Potri.007G036300	Potri.006G052500
Potri.018G016100	Potri.005G080700
Potri.010G094600	Potri.005G201300
Potri.013G139300	Potri.009G149400
Potri.005G184900	Potri.002G224600
Potri.007G142200	Potri.019G118200
Potri.013G074500	Potri.007G036300
Potri.015G106300	Potri.018G016100
Potri.007G048700	Potri.010G094600
Potri.002G220400	Potri.013G139300
Potri.002G010200	Potri.005G184900
Potri.008G113400	Potri.007G142200
Potri.012G103500	Potri.013G074500
Potri.008G029100	Potri.015G106300
Potri.013G144700	Potri.007G048700
Potri.018G089400	Potri.002G220400
Potri.019G099000	Potri.002G010200
Potri.003G114000	Potri.008G113400
Potri.008G072100	Potri.012G103500
Potri.004G053800	Potri.008G029100
Potri.014G023000	Potri.013G144700
Potri.007G102200	Potri.018G089400
Potri.008G069900	Potri.019G099000
Potri.004G063300	Potri.003G114000
Potri.016G114800	Potri.008G072100
Potri.007G117700	Potri.004G053800
Potri.005G122500	Potri.014G023000
Potri.007G013000	Potri.007G102200
Potri.001G250500	Potri.008G069900
Potri.013G047200	Potri.004G063300
Potri.009G145200	Potri.016G114800
Potri.015G100600	Potri.001G260000
Potri.001G395700	Potri.007G117700
Potri.003G062100	Potri.005G122500
Potri.002G256200	Potri.007G013000
Potri.001G179300	Potri.001G250500
Potri.010G203600	Potri.013G047200
Potri.004G098600	Potri.008G148800
Potri.004G037100	Potri.009G145200
Potri.010G210800	Potri.015G100600
Potri.005G201400	Potri.001G395700
Potri.010G123200	Potri.010G172800
Potri.002G066200	Potri.003G062100
Potri.013G078700	Potri.002G256200
Potri.003G210200	Potri.001G179300
Potri.002G156400	Potri.010G203600
Potri.010G254700	Potri.004G037100
Potri.005G087500	Potri.010G210800
Potri.008G143300	Potri.013G033400
Potri.004G187100	Potri.005G201400
Potri.012G037900	Potri.010G123200
Potri.001G268400	Potri.002G066200
Potri.007G142300	Potri.013G078700
Potri.013G027100	Potri.003G210200
Potri.003G116200	Potri.002G156400
Potri.005G056100	Potri.010G254700
Potri.019G058800	Potri.005G087500
Potri.006G103700	Potri.008G143300
Potri.008G067100	Potri.004G187100
Potri.004G119600	Potri.012G037900
Potri.019G005500	Potri.001G268400
Potri.018G024000	Potri.007G142300
Potri.017G083300	Potri.013G027100
Potri.009G028800	Potri.003G116200
Potri.002G081200	Potri.005G056100
Potri.003G018800	Potri.019G058800
Potri.015G023600	Potri.006G103700
Potri.012G103400	Potri.008G067100
Potri.006G037800	Potri.004G119600
Potri.003G188300	Potri.019G005500
Potri.014G161900	Potri.018G024000
Potri.015G049700	Potri.017G083300
Potri.001G242300	Potri.009G028800
Potri.017G130800	Potri.002G081200
Potri.012G086600	Potri.003G018800
Potri.015G106500	Potri.015G023600
Potri.003G107800	Potri.012G103400
Potri.002G249000	Potri.006G037800
Potri.005G252500	Potri.003G188300
Potri.005G122600	Potri.014G161900
Potri.002G220200	Potri.015G049700
Potri.009G051900	Potri.001G242300
Potri.014G189400	Potri.017G130800
Potri.003G156500	Potri.012G086600
Potri.003G167800	Potri.015G106500
Potri.004G016900	Potri.003G107800
Potri.012G059000	Potri.002G249000
Potri.006G110500	Potri.005G252500
Potri.007G071100	Potri.005G122600
Potri.018G102500	Potri.002G220200
Potri.016G091900	Potri.009G051900
Potri.008G150000	Potri.014G189400
Potri.008G060000	Potri.003G156500
Potri.010G196300	Potri.003G167800
Potri.005G133700	Potri.004G016900
Potri.013G086400	Potri.012G059000
Potri.010G254600	Potri.006G110500
Potri.010G198500	Potri.007G071100
Potri.010G164600	Potri.018G102500
Potri.007G080600	Potri.016G091900
Potri.001G151900	Potri.008G150000
Potri.001G143900	Potri.008G060000
Potri.002G113700	Potri.010G196300
Potri.015G012400	Potri.005G133700
Potri.019G058700	Potri.013G086400
Potri.011G159000	Potri.010G254600
Potri.016G089300	Potri.010G198500
Potri.017G071000	Potri.010G164600
Potri.019G005600	Potri.007G080600
Potri.019G111500	Potri.001G151900
Potri.001G440200	Potri.001G143900
Potri.008G138400	Potri.002G113700
Potri.010G188900	Potri.015G012400
Potri.002G015200	Potri.019G058700
Potri.003G100500	Potri.011G159000
Potri.009G049600	Potri.016G089300
Potri.019G093800	Potri.017G071000
Potri.017G144900	Potri.019G005600
Potri.008G070100	Potri.019G111500
Potri.008G192000	Potri.001G440200
Potri.T118900	Potri.008G138400
Potri.003G173400	Potri.010G188900
Potri.018G149200	Potri.002G015200
Potri.008G055900	Potri.003G100500
Potri.016G066500	Potri.009G049600
Potri.001G221900	Potri.019G093800
Potri.004G163100	Potri.017G144900
Potri.004G124400	Potri.008G070100
Potri.009G019300	Potri.008G192000
Potri.013G014400	Potri.T118900
Potri.002G032400	Potri.003G173400
Potri.015G127800	Potri.018G149200
Potri.017G017400	Potri.008G055900
Potri.002G140100	Potri.016G066500
Potri.006G049200	Potri.001G221900
Potri.005G163500	Potri.004G163100
Potri.004G055400	Potri.004G124400
Potri.001G223400	Potri.009G019300
Potri.011G078800	Potri.013G014400
Potri.009G135100	Potri.002G032400
Potri.010G097200	Potri.015G127800
Potri.005G061000	Potri.017G017400
Potri.014G053200	Potri.002G140100
Potri.005G250800	Potri.006G049200
Potri.001G089100	Potri.005G163500
Potri.003G045500	Potri.004G055400
Potri.017G142700	Potri.001G223400
Potri.009G166900	Potri.011G078800
Potri.010G212300	Potri.002G133900
Potri.014G171800	Potri.009G135100
Potri.018G104900	Potri.010G097200
Potri.013G043200	Potri.005G061000
Potri.005G203000	Potri.014G053200
Potri.002G169100	Potri.005G250800
Potri.008G070200	Potri.001G089100
Potri.007G011400	Potri.003G045500
Potri.001G374200	Potri.017G142700
Potri.009G102000	Potri.009G166900
Potri.016G019400	Potri.010G212300
Potri.013G129600	Potri.014G171800
Potri.006G252000	Potri.005G159700
Potri.002G234600	Potri.018G104900
Potri.T130400	Potri.013G043200
Potri.011G115000	Potri.005G203000
Potri.014G196600	Potri.002G169100
Potri.018G002000	Potri.008G070200
Potri.002G038600	Potri.007G011400
Potri.010G086100	Potri.001G374200
Potri.003G173300	Potri.009G102000
Potri.015G006200	Potri.016G019400
Potri.017G000200	Potri.013G129600
Potri.004G135700	Potri.006G252000
Potri.008G131200	Potri.002G234600
Potri.010G176800	Potri.T130400
Potri.003G047800	Potri.011G115000
Potri.009G090600	Potri.014G196600
Potri.014G085000	Potri.018G002000
Potri.004G217200	Potri.002G038600
Potri.001G423900	Potri.010G086100
Potri.008G143600	Potri.003G173300
Potri.009G019400	Potri.015G006200
Potri.001G262400	Potri.017G000200
Potri.014G048100	Potri.004G135700
Potri.001G223300	Potri.008G131200
Potri.015G131600	Potri.010G176800
Potri.009G093400	Potri.003G047800
Potri.002G133800	Potri.009G090600
Potri.011G072400	Potri.014G085000
Potri.012G088100	Potri.004G217200
Potri.003G134300	Potri.001G423900
Potri.008G180600	Potri.018G137700
Potri.015G094400	Potri.008G143600
Potri.004G205500	Potri.009G019400
Potri.016G120900	Potri.001G262400
Potri.019G091500	Potri.014G048100
Potri.006G078900	Potri.001G223300
Potri.010G210300	Potri.015G131600
Potri.018G049900	Potri.009G093400
Potri.018G133400	Potri.002G133800
Potri.005G175900	Potri.011G072400
Potri.008G118800	Potri.012G088100
Potri.017G115700	Potri.003G134300
Potri.015G079000	Potri.008G180600
Potri.006G049100	Potri.015G094400
Potri.002G059100	Potri.004G205500
Potri.004G185000	Potri.016G120900
Potri.015G124900	Potri.019G091500
Potri.005G152800	Potri.006G078900
Potri.018G131700	Potri.010G210300
Potri.018G048300	Potri.018G049900
Potri.009G147000	Potri.018G133400
Potri.013G010300	Potri.005G175900
Potri.012G001800	Potri.008G118800
Potri.011G076700	Potri.017G115700
Potri.007G036600	Potri.015G079000
Potri.004G193000	Potri.006G049100
Potri.011G045700	Potri.002G059100
Potri.004G217300	Potri.004G185000
Potri.005G112000	Potri.015G124900
Potri.003G122800	Potri.005G152800
Potri.003G128200	Potri.018G131700
Potri.011G037400	Potri.018G048300
Potri.010G212600	Potri.009G147000
Potri.015G110800	Potri.013G010300
Potri.003G053000	Potri.012G001800
Potri.010G176700	Potri.011G076700
Potri.001G221700	Potri.007G036600
Potri.010G133900	Potri.004G193000
Potri.004G059600	Potri.011G045700
Potri.009G097600	Potri.004G217300
Potri.006G252300	Potri.005G112000
Potri.007G007900	Potri.003G122800
Potri.006G031000	Potri.003G128200
Potri.004G197600	Potri.011G037400
Potri.001G223200	Potri.010G212600
Potri.010G191200	Potri.015G110800
Potri.010G065800	Potri.003G053000
Potri.018G084800	Potri.010G176700
Potri.019G131200	Potri.001G221700
Potri.001G367700	Potri.010G133900
Potri.007G021400	Potri.004G059600
Potri.001G360300	Potri.009G097600
Potri.017G012800	Potri.006G252300
Potri.005G247700	Potri.007G007900
Potri.007G050700	Potri.006G031000
Potri.011G112200	Potri.004G197600
Potri.015G129800	Potri.001G223200
Potri.002G097500	Potri.010G191200
Potri.017G115400	Potri.010G065800
Potri.010G060400	Potri.018G084800
Potri.005G196600	Potri.019G131200
Potri.012G021700	Potri.001G302500
Potri.018G004500	Potri.001G367700
Potri.005G116200	Potri.007G021400
Potri.010G189200	Potri.001G360300
Potri.002G017600	Potri.017G012800
Potri.001G333700	Potri.005G247700
Potri.010G203200	Potri.007G050700
Potri.012G107500	Potri.011G112200
Potri.008G039600	Potri.015G129800
Potri.009G068100	Potri.002G097500
Potri.013G039200	Potri.017G115400
Potri.015G079300	Potri.010G060400
Potri.005G051800	Potri.005G196600
Potri.004G217400	Potri.012G021700
Potri.001G440100	Potri.018G004500
Potri.003G122900	Potri.005G116200
Potri.019G093900	Potri.010G189200
Potri.008G223500	Potri.002G017600
Potri.012G015400	Potri.001G333700
Potri.007G029400	Potri.010G203200
Potri.008G131400	Potri.012G107500
Potri.002G054800	Potri.008G039600
Potri.002G191300	Potri.009G068100
Potri.006G015200	Potri.013G039200
Potri.009G084000	Potri.015G079300
Potri.017G149900	Potri.005G051800
Potri.019G009000	Potri.004G217400
Potri.010G242600	Potri.001G440100
Potri.003G089200	Potri.003G122900
Potri.001G221800	Potri.019G093900
Potri.018G070900	Potri.008G223500
Potri.013G007800	Potri.012G015400
Potri.007G134700	Potri.007G029400
Potri.014G031500	Potri.008G131400
Potri.004G124800	Potri.002G054800
Potri.016G017000	Potri.002G191300
Potri.012G103000	Potri.006G015200
Potri.015G004200	Potri.009G084000
Potri.007G096800	Potri.017G149900
Potri.015G129900	Potri.019G009000
Potri.007G050600	Potri.010G242600
Potri.014G087000	Potri.003G089200
Potri.001G149300	Potri.001G221800
Potri.005G095100	Potri.018G070900
Potri.004G215200	Potri.013G007800
Potri.010G162800	Potri.007G134700
Potri.001G084900	Potri.014G031500
Potri.001G333800	Potri.004G124800
Potri.014G126700	Potri.016G017000
Potri.015G124700	Potri.012G103000
Potri.012G107400	Potri.015G004200
Potri.016G025500	Potri.007G096800
Potri.002G140600	Potri.015G129900
Potri.016G031800	Potri.007G050600
Potri.008G043200	Potri.014G087000
Potri.015G079600	Potri.001G149300
Potri.012G042400	Potri.005G095100
Potri.015G049100	Potri.004G215200
Potri.001G450100	Potri.010G162800
Potri.003G142000	Potri.001G084900
Potri.016G063200	Potri.001G333800
Potri.001G114500	Potri.014G126700
Potri.003G069900	Potri.015G124700
Potri.018G080100	Potri.012G107400
Potri.006G133000	Potri.016G025500
Potri.004G197000	Potri.002G140600
Potri.001G221500	Potri.016G031800
Potri.012G088700	Potri.008G043200
Potri.012G037300	Potri.015G079600
Potri.011G045900	Potri.012G042400
Potri.001G235300	Potri.015G049100
Potri.007G094100	Potri.001G450100
Potri.019G009100	Potri.003G142000
Potri.011G097100	Potri.016G063200
Potri.002G138300	Potri.001G114500
Potri.001G016900	Potri.003G069900
Potri.005G028000	Potri.018G080100
Potri.001G098600	Potri.006G133000
Potri.009G104600	Potri.004G197000
Potri.018G026900	Potri.001G221500
Potri.007G096300	Potri.012G088700
Potri.016G120600	Potri.012G037300
Potri.006G231800	Potri.011G045900
Potri.003G173900	Potri.001G235300
Potri.010G069900	Potri.007G094100
Potri.006G015700	Potri.019G009100
Potri.006G233900	Potri.011G097100
Potri.013G122900	Potri.002G138300
Potri.006G043700	Potri.001G016900
Potri.011G002600	Potri.005G028000
Potri.003G002900	Potri.001G098600
Potri.016G106900	Potri.009G104600
Potri.017G071900	Potri.018G026900
Potri.017G063700	Potri.007G096300
Potri.001G450000	Potri.016G120600
Potri.015G110700	Potri.006G231800
Potri.014G191000	Potri.003G173900
Potri.017G017000	Potri.010G069900
Potri.005G215900	Potri.006G015700
Potri.003G181200	Potri.006G233900
Potri.018G104300	Potri.013G122900
Potri.001G155700	Potri.006G043700
Potri.017G105300	Potri.011G002600
Potri.004G209700	Potri.003G002900
Potri.001G300900	Potri.016G106900
Potri.014G021900	Potri.017G071900
Potri.001G376900	Potri.017G063700
Potri.003G173700	Potri.001G450000
Potri.013G134300	Potri.015G110700
Potri.013G039400	Potri.014G191000
Potri.001G423500	Potri.017G017000
Potri.001G038000	Potri.005G215900
Potri.009G170100	Potri.003G181200
Potri.005G074700	Potri.018G104300
Potri.011G074000	Potri.001G155700
Potri.019G009200	Potri.017G105300
Potri.002G259400	Potri.004G209700
Potri.017G026000	Potri.001G300900
Potri.015G065800	Potri.014G021900
Potri.007G007100	Potri.001G376900
Potri.005G124500	Potri.003G173700
Potri.019G084700	Potri.013G134300
Potri.006G076200	Potri.013G039400
Potri.010G226500	Potri.001G423500
Potri.016G059300	Potri.001G038000
Potri.011G115400	Potri.009G170100
Potri.005G051200	Potri.005G074700
Potri.008G099400	Potri.011G074000
Potri.008G078400	Potri.019G009200
Potri.009G104700	Potri.002G259400
Potri.014G087600	Potri.017G026000
Potri.016G114300	Potri.015G065800
Potri.006G088800	Potri.007G007100
Potri.010G111200	Potri.005G124500
Potri.003G053100	Potri.019G084700
Potri.016G061100	Potri.006G076200
Potri.010G131600	Potri.010G226500
Potri.018G133000	Potri.016G059300
Potri.010G240200	Potri.011G115400
Potri.005G118200	Potri.005G051200
Potri.007G080000	Potri.008G099400
Potri.003G090900	Potri.008G078400
Potri.008G136300	Potri.009G104700
Potri.014G161100	Potri.014G087600
Potri.014G037600	Potri.016G114300
Potri.006G108100	Potri.006G088800
Potri.001G409800	Potri.010G111200
Potri.005G026000	Potri.003G053100
Potri.015G089100	Potri.016G061100
Potri.009G160500	Potri.010G131600
Potri.006G276700	Potri.018G133000
Potri.008G134200	Potri.010G240200
Potri.007G136400	Potri.005G118200
Potri.001G047600	Potri.007G080000
Potri.002G259300	Potri.012G113800
Potri.012G039300	Potri.003G090900
Potri.004G112800	Potri.008G136300
Potri.001G096200	Potri.014G161100
Potri.007G085800	Potri.014G037600
Potri.012G042600	Potri.006G108100
Potri.016G019500	Potri.001G409800
Potri.004G061800	Potri.005G026000
Potri.005G161600	Potri.015G089100
Potri.019G009300	Potri.009G160500
Potri.015G057800	Potri.006G276700
Potri.005G101700	Potri.008G134200
Potri.002G046400	Potri.007G136400
Potri.005G237100	Potri.001G047600
Potri.014G157400	Potri.002G259300
Potri.017G146700	Potri.012G039300
Potri.014G041300	Potri.004G112800
Potri.018G084400	Potri.001G096200
Potri.014G090100	Potri.007G085800
Potri.002G024500	Potri.012G042600
Potri.014G177800	Potri.016G019500
Potri.002G095800	Potri.004G061800
Potri.011G082000	Potri.005G161600
Potri.007G057200	Potri.019G009300
Potri.005G213100	Potri.015G057800
Potri.T000200	Potri.005G101700
Potri.011G084900	Potri.002G046400
Potri.007G029800	Potri.005G237100
Potri.010G097400	Potri.014G157400
Potri.016G025200	Potri.017G146700
Potri.018G038600	Potri.014G041300
Potri.005G014400	Potri.018G084400
Potri.013G043400	Potri.014G090100
Potri.009G056900	Potri.002G024500
Potri.014G053000	Potri.014G177800
Potri.018G043800	Potri.002G095800
Potri.006G237700	Potri.011G082000
Potri.008G029900	Potri.007G057200
Potri.013G130000	Potri.005G213100
Potri.013G007300	Potri.T000200
Potri.003G114800	Potri.011G084900
Potri.006G108200	Potri.007G029800
Potri.016G061300	Potri.010G097400
Potri.001G262100	Potri.018G038600
Potri.011G023200	Potri.005G014400
Potri.001G086800	Potri.013G043400
Potri.004G209500	Potri.009G056900
Potri.017G026200	Potri.014G053000
Potri.004G124300	Potri.018G043800
Potri.002G140500	Potri.006G237700
Potri.015G110500	Potri.008G029900
Potri.006G154400	Potri.013G130000
Potri.001G415700	Potri.013G007300
Potri.010G063100	Potri.003G114800
Potri.001G082300	Potri.006G108200
Potri.006G193900	Potri.016G061300
Potri.019G079200	Potri.001G262100
Potri.001G051700	Potri.011G023200
Potri.001G084500	Potri.001G086800
Potri.002G077900	Potri.004G209500
Potri.001G035100	Potri.017G026200
Potri.017G095000	Potri.004G124300
Potri.008G150900	Potri.002G140500
Potri.T146500	Potri.015G110500
Potri.002G256900	Potri.006G154400
Potri.001G369500	Potri.001G415700
Potri.001G286700	Potri.010G063100
Potri.012G044900	Potri.001G082300
Potri.008G055400	Potri.006G193900
Potri.002G175000	Potri.019G079200
Potri.005G196300	Potri.001G051700
Potri.004G148700	Potri.001G084500
Potri.004G187800	Potri.002G077900
Potri.T011200	Potri.001G035100
Potri.013G058800	Potri.017G095000
Potri.012G081500	Potri.008G150900
Potri.001G121400	Potri.T146500
Potri.001G469200	Potri.002G256900
Potri.T000100	Potri.001G369500
Potri.010G176200	Potri.001G286700
Potri.004G122100	Potri.012G044900
Potri.001G182700	Potri.008G055400
Potri.003G177900	Potri.002G175000
Potri.006G135800	Potri.005G196300
Potri.004G081400	Potri.004G148700
Potri.014G041200	Potri.004G187800
Potri.014G157500	Potri.T011200
Potri.018G024800	Potri.013G058800
Potri.004G129700	Potri.012G081500
Potri.011G147400	Potri.001G121400
Potri.009G086600	Potri.001G469200
Potri.006G118300	Potri.T000100
Potri.003G102800	Potri.010G176200
Potri.014G084900	Potri.004G122100
Potri.012G077400	Potri.001G182700
Potri.012G033100	Potri.003G177900
Potri.007G082000	Potri.006G135800
Potri.007G055100	Potri.004G081400
Potri.013G053500	Potri.014G041200
Potri.015G027100	Potri.014G157500
Potri.015G029500	Potri.018G024800
Potri.001G370500	Potri.004G129700
Potri.001G418400	Potri.011G147400
Potri.006G114100	Potri.009G086600
Potri.005G113400	Potri.006G118300
Potri.014G092200	Potri.003G102800
Potri.001G403200	Potri.014G084900
Potri.002G057100	Potri.012G077400
Potri.007G058400	Potri.012G033100
Potri.002G031700	Potri.007G082000
Potri.017G153700	Potri.007G055100
Potri.016G142800	Potri.013G053500
Potri.005G147800	Potri.015G027100
Potri.005G200900	Potri.015G029500
Potri.010G010900	Potri.001G370500
Potri.001G417000	Potri.001G418400
Potri.006G060000	Potri.006G114100
Potri.001G303300	Potri.005G113400
Potri.014G026500	Potri.014G092200
Potri.003G020800	Potri.001G403200
Potri.014G172300	Potri.002G057100
Potri.006G245300	Potri.015G137400
Potri.002G213100	Potri.007G058400
Potri.009G102700	Potri.002G031700
Potri.013G088000	Potri.017G153700
Potri.005G115600	Potri.016G142800
Potri.T065100	Potri.005G147800
Potri.001G068500	Potri.005G200900
Potri.005G106200	Potri.010G010900
Potri.008G021200	Potri.001G417000
Potri.004G152900	Potri.006G060000
Potri.019G098800	Potri.001G303300
Potri.001G337200	Potri.014G026500
Potri.013G146000	Potri.003G020800
Potri.008G133200	Potri.014G172300
Potri.001G299600	Potri.006G245300
Potri.001G004600	Potri.002G213100
Potri.001G311300	Potri.009G102700
Potri.003G051500	Potri.013G088000
Potri.019G024800	Potri.005G115600
Potri.014G038100	Potri.T065100
Potri.011G151700	Potri.001G068500
Potri.006G118400	Potri.005G106200
Potri.007G090600	Potri.008G021200
Potri.005G018800	Potri.004G152900
Potri.001G465300	Potri.019G098800
Potri.012G016000	Potri.001G337200
Potri.004G145600	Potri.013G146000
Potri.017G101000	Potri.008G133200
Potri.003G046200	Potri.001G299600
Potri.006G272400	Potri.001G004600
Potri.010G047900	Potri.001G311300
Potri.015G027000	Potri.003G051500
Potri.018G046500	Potri.019G024800
Potri.001G276900	Potri.014G038100
Potri.005G229800	Potri.011G151700
Potri.007G125600	Potri.006G118400
Potri.003G139700	Potri.007G090600
Potri.004G157200	Potri.005G018800
Potri.004G085600	Potri.001G465300
Potri.005G090800	Potri.012G016000
Potri.002G031800	Potri.004G145600
Potri.005G147900	Potri.017G101000
Potri.004G079300	Potri.003G046200
Potri.001G202100	Potri.006G272400
Potri.010G221900	Potri.010G047900
Potri.017G108100	Potri.015G027000
Potri.013G039900	Potri.018G046500
Potri.014G094500	Potri.001G276900
Potri.005G115700	Potri.005G229800
Potri.004G050900	Potri.007G125600
Potri.006G243200	Potri.003G139700
Potri.015G066000	Potri.004G157200
Potri.014G055200	Potri.004G085600
Potri.002G123800	Potri.005G090800
Potri.001G459000	Potri.002G031800
Potri.008G170400	Potri.008G054200
Potri.002G176900	Potri.005G147900
Potri.014G082600	Potri.004G079300
Potri.T051300	Potri.001G202100
Potri.010G001000	Potri.010G221900
Potri.005G164200	Potri.017G108100
Potri.003G131800	Potri.013G039900
Potri.010G038300	Potri.014G094500
Potri.018G090200	Potri.005G115700
Potri.002G041000	Potri.004G050900
Potri.019G024700	Potri.006G243200
Potri.004G046400	Potri.015G066000
Potri.002G041400	Potri.014G055200
Potri.004G179900	Potri.002G123800
Potri.014G138200	Potri.001G459000
Potri.005G229700	Potri.008G170400
Potri.001G218700	Potri.002G176900
Potri.017G062100	Potri.014G082600
Potri.012G128500	Potri.T051300
Potri.002G242100	Potri.010G001000
Potri.005G234200	Potri.005G164200
Potri.019G129700	Potri.003G131800
Potri.013G051000	Potri.010G038300
Potri.001G412900	Potri.018G090200
Potri.001G325300	Potri.002G041000
Potri.010G091000	Potri.019G024700
Potri.001G231000	Potri.004G046400
Potri.019G083800	Potri.002G041400
Potri.001G158200	Potri.004G179900
Potri.008G044800	Potri.014G138200
Potri.014G028900	Potri.005G229700
Potri.010G228700	Potri.001G218700
Potri.008G054100	Potri.017G062100
Potri.016G117400	Potri.012G128500
Potri.002G235000	Potri.002G242100
Potri.001G015700	Potri.005G234200
Potri.005G147600	Potri.019G129700
Potri.018G129600	Potri.013G051000
Potri.001G066600	Potri.001G412900
Potri.011G165400	Potri.001G325300
Potri.019G008700	Potri.010G091000
Potri.007G021300	Potri.001G231000
Potri.002G244700	Potri.019G083800
Potri.T170200	Potri.001G158200
Potri.005G190900	Potri.008G044800
Potri.001G204900	Potri.014G028900
Potri.012G094200	Potri.010G228700
Potri.006G243300	Potri.008G054100
Potri.006G005100	Potri.016G117400
Potri.007G058600	Potri.002G235000
Potri.003G209100	Potri.001G015700
Potri.009G009600	Potri.005G147600
Potri.013G016300	Potri.018G129600
Potri.012G116200	Potri.004G194000
Potri.004G106400	Potri.001G066600
Potri.001G311500	Potri.011G165400
Potri.014G038300	Potri.019G008700
Potri.015G088500	Potri.007G021300
Potri.002G207500	Potri.002G244700
Potri.011G069300	Potri.T170200
Potri.009G116400	Potri.005G190900
Potri.010G024400	Potri.001G204900
Potri.014G128800	Potri.012G094200
Potri.006G121500	Potri.006G243300
Potri.009G039500	Potri.006G005100
Potri.001G420300	Potri.007G058600
Potri.014G077500	Potri.003G209100
Potri.001G403100	Potri.009G009600
Potri.013G128600	Potri.013G016300
Potri.004G145400	Potri.012G116200
Potri.010G063900	Potri.004G106400
Potri.T145900	Potri.001G311500
Potri.001G315900	Potri.014G038300
Potri.009G054500	Potri.015G088500
Potri.003G102700	Potri.002G207500
Potri.004G228300	Potri.011G069300
Potri.001G173100	Potri.009G116400
Potri.002G092900	Potri.010G024400
Potri.004G222000	Potri.014G128800
Potri.014G047200	Potri.006G121500
Potri.018G129700	Potri.009G039500
Potri.015G147000	Potri.001G420300
Potri.013G039700	Potri.014G077500
Potri.017G068600	Potri.001G403100
Potri.012G105000	Potri.013G128600
Potri.009G102800	Potri.004G145400
Potri.018G123400	Potri.010G063900
Potri.003G202900	Potri.T145900
Potri.013G008300	Potri.001G315900
Potri.005G044200	Potri.009G054500
Potri.008G021300	Potri.003G102700
Potri.003G141100	Potri.004G228300
Potri.004G023800	Potri.001G173100
Potri.002G244800	Potri.002G092900
Potri.010G008700	Potri.004G222000
Potri.019G098500	Potri.014G047200
Potri.009G009500	Potri.018G129700
Potri.018G121100	Potri.015G147000
Potri.013G136400	Potri.013G039700
Potri.018G056000	Potri.017G068600
Potri.002G106900	Potri.012G105000
Potri.019G008600	Potri.009G102800
Potri.016G041200	Potri.018G123400
Potri.003G149800	Potri.003G202900
Potri.003G094400	Potri.013G008300
Potri.006G050900	Potri.005G044200
Potri.012G072800	Potri.008G021300
Potri.002G172900	Potri.003G141100
Potri.007G023700	Potri.004G023800
Potri.010G081900	Potri.002G244800
Potri.008G050200	Potri.010G008700
Potri.015G126900	Potri.019G098500
Potri.013G016900	Potri.009G009500
Potri.006G158500	Potri.018G121100
Potri.001G006500	Potri.013G136400
Potri.007G024900	Potri.018G056000
Potri.018G092700	Potri.002G106900
Potri.002G135800	Potri.019G008600
Potri.011G065300	Potri.016G041200
Potri.T143000	Potri.003G149800
Potri.017G060300	Potri.003G094400
Potri.017G009600	Potri.006G050900
Potri.003G153800	Potri.012G072800
Potri.011G051500	Potri.002G172900
Potri.T020000	Potri.007G023700
Potri.003G075900	Potri.010G081900
Potri.007G030400	Potri.008G050200
Potri.014G011900	Potri.015G126900
Potri.004G106600	Potri.013G016900
Potri.004G091200	Potri.006G158500
Potri.005G083600	Potri.001G006500
Potri.003G085100	Potri.007G024900
Potri.017G023500	Potri.018G092700
Potri.013G124400	Potri.002G135800
Potri.012G035700	Potri.011G065300
Potri.014G121900	Potri.T143000
Potri.019G008500	Potri.017G060300
Potri.002G242300	Potri.017G009600
Potri.014G049700	Potri.003G153800
Potri.008G091400	Potri.011G051500
Potri.005G135000	Potri.T020000
Potri.016G041500	Potri.003G075900
Potri.001G059400	Potri.007G030400
Potri.014G130000	Potri.014G011900
Potri.005G113000	Potri.004G106600
Potri.001G370900	Potri.004G091200
Potri.018G036900	Potri.005G083600
Potri.009G046500	Potri.003G085100
Potri.005G037000	Potri.017G023500
Potri.015G137900	Potri.013G124400
Potri.003G219000	Potri.012G035700
Potri.015G126800	Potri.014G121900
Potri.010G221600	Potri.019G008500
Potri.002G167400	Potri.002G242300
Potri.019G024400	Potri.014G049700
Potri.006G032000	Potri.008G091400
Potri.002G126100	Potri.005G135000
Potri.010G010500	Potri.016G041500
Potri.006G212100	Potri.001G059400
Potri.006G144700	Potri.014G130000
Potri.014G148200	Potri.005G113000
Potri.016G110600	Potri.001G370900
Potri.018G019400	Potri.018G036900
Potri.004G034300	Potri.009G046500
Potri.001G006400	Potri.005G037000
Potri.016G105400	Potri.015G137900
Potri.007G030300	Potri.003G219000
Potri.016G087900	Potri.015G126800
Potri.007G016100	Potri.010G221600
Potri.011G147700	Potri.002G167400
Potri.001G118700	Potri.019G024400
Potri.003G129100	Potri.006G032000
Potri.002G041500	Potri.002G126100
Potri.004G057800	Potri.010G010500
Potri.009G132800	Potri.010G091300
Potri.006G114400	Potri.006G212100
Potri.014G047400	Potri.006G144700
Potri.001G333300	Potri.014G148200
Potri.002G201200	Potri.016G110600
Potri.017G110000	Potri.018G019400
Potri.010G221500	Potri.004G034300
Potri.003G145900	Potri.001G006400
Potri.004G093200	Potri.016G105400
Potri.007G113700	Potri.007G030300
Potri.010G160800	Potri.016G087900
Potri.018G049800	Potri.007G016100
Potri.001G059300	Potri.011G147700
Potri.018G046100	Potri.001G118700
Potri.006G157200	Potri.003G129100
Potri.T028600	Potri.002G041500
Potri.006G019100	Potri.004G057800
Potri.007G034800	Potri.009G132800
Potri.019G125100	Potri.006G114400
Potri.T178700	Potri.014G047400
Potri.005G046700	Potri.001G333300
Potri.008G054600	Potri.002G201200
Potri.013G094900	Potri.017G110000
Potri.003G080800	Potri.010G221500
Potri.019G085400	Potri.003G145900
Potri.003G198600	Potri.004G093200
Potri.006G119400	Potri.007G113700
Potri.014G038800	Potri.010G160800
Potri.009G126200	Potri.018G049800
Potri.005G219000	Potri.001G059300
Potri.009G013600	Potri.018G046100
Potri.012G144900	Potri.006G157200
Potri.T129400	Potri.T028600
Potri.009G132500	Potri.006G019100
Potri.002G237700	Potri.007G034800
Potri.005G260300	Potri.019G125100
Potri.009G086400	Potri.T178700
Potri.001G231400	Potri.005G046700
Potri.016G103100	Potri.008G054600
Potri.011G151800	Potri.013G094900
Potri.001G153000	Potri.003G080800
Potri.005G078100	Potri.019G085400
Potri.008G196500	Potri.003G198600
Potri.001G006300	Potri.006G119400
Potri.T082100	Potri.014G038800
Potri.015G147500	Potri.009G126200
Potri.001G398600	Potri.005G219000
Potri.002G097400	Potri.009G013600
Potri.005G137900	Potri.012G144900
Potri.005G205300	Potri.T129400
Potri.005G012300	Potri.009G132500
Potri.010G137100	Potri.002G237700
Potri.T098900	Potri.005G260300
Potri.001G153900	Potri.009G086400
Potri.001G225100	Potri.001G231400
Potri.001G118300	Potri.016G103100
Potri.019G008300	Potri.011G151800
Potri.001G463000	Potri.001G153000
Potri.004G173200	Potri.005G078100
Potri.010G068300	Potri.008G196500
Potri.002G242500	Potri.001G006300
Potri.018G127000	Potri.T082100
Potri.019G013800	Potri.015G147500
Potri.018G020700	Potri.001G398600
Potri.005G153600	Potri.002G097400
Potri.001G126400	Potri.005G137900
Potri.019G024600	Potri.005G205300
Potri.004G121500	Potri.005G012300
Potri.002G130100	Potri.010G137100
Potri.006G019200	Potri.T098900
Potri.008G032900	Potri.001G153900
Potri.001G041700	Potri.001G225100
Potri.003G139900	Potri.001G118300
Potri.006G144900	Potri.019G008300
Potri.004G157400	Potri.001G463000
Potri.007G127700	Potri.004G173200
Potri.012G144800	Potri.010G068300
Potri.008G013200	Potri.002G242500
Potri.002G197200	Potri.018G127000
Potri.010G213200	Potri.019G013800
Potri.013G059600	Potri.018G020700
Potri.015G130000	Potri.010G221400
Potri.006G027300	Potri.005G153600
Potri.001G197200	Potri.001G126400
Potri.015G027600	Potri.019G024600
Potri.004G136400	Potri.004G121500
Potri.006G253900	Potri.002G130100
Potri.002G237600	Potri.006G019200
Potri.009G085800	Potri.008G032900
Potri.011G151900	Potri.001G041700
Potri.005G180500	Potri.003G139900
Potri.013G126900	Potri.006G144900
Potri.010G252300	Potri.008G013000
Potri.004G143700	Potri.004G157400
Potri.017G066000	Potri.007G127700
Potri.016G103200	Potri.012G144800
Potri.006G034500	Potri.008G013200
Potri.017G101200	Potri.002G197200
Potri.001G138900	Potri.010G213200
Potri.015G005600	Potri.013G059600
Potri.005G010300	Potri.015G130000
Potri.005G205100	Potri.006G027300
Potri.007G016400	Potri.001G197200
Potri.005G010200	Potri.015G027600
Potri.006G060100	Potri.004G136400
Potri.001G071100	Potri.006G253900
Potri.T178500	Potri.002G237600
Potri.015G103500	Potri.009G085800
Potri.002G242600	Potri.011G151900
Potri.006G078500	Potri.005G180500
Potri.012G079700	Potri.013G126900
Potri.003G147100	Potri.010G252300
Potri.001G225200	Potri.004G143700
Potri.004G046600	Potri.017G066000
Potri.001G013200	Potri.016G103200
Potri.001G449500	Potri.006G034500
Potri.003G094800	Potri.017G101200
Potri.011G154800	Potri.001G138900
Potri.011G115700	Potri.015G005600
Potri.001G248700	Potri.005G010300
Potri.001G369000	Potri.005G205100
Potri.003G048600	Potri.007G016400
Potri.008G212300	Potri.005G010200
Potri.007G044300	Potri.006G060100
Potri.004G179300	Potri.001G071100
Potri.005G039000	Potri.T178500
Potri.004G157500	Potri.015G103500
Potri.006G025800	Potri.002G242600
Potri.002G061000	Potri.006G078500
Potri.001G246600	Potri.012G079700
Potri.010G155100	Potri.003G147100
Potri.008G066700	Potri.001G225200
Potri.017G007000	Potri.004G046600
Potri.013G109000	Potri.001G013200
Potri.004G213400	Potri.001G449500
Potri.007G055900	Potri.003G094800
Potri.014G003600	Potri.011G154800
Potri.001G118100	Potri.011G115700
Potri.001G456500	Potri.001G248700
Potri.T096500	Potri.001G369000
Potri.010G223300	Potri.003G048600
Potri.005G219700	Potri.008G212300
Potri.010G056100	Potri.007G044300
Potri.014G165500	Potri.004G179300
Potri.018G150800	Potri.005G039000
Potri.T133200	Potri.004G157500
Potri.001G420800	Potri.006G025800
Potri.002G174700	Potri.002G061000
Potri.018G067800	Potri.001G246600
Potri.015G035000	Potri.010G155100
Potri.010G217100	Potri.008G066700
Potri.001G363000	Potri.017G007000
Potri.015G074100	Potri.013G109000
Potri.006G206000	Potri.004G213400
Potri.010G180400	Potri.007G055900
Potri.010G130800	Potri.014G003600
Potri.018G119700	Potri.001G118100
Potri.003G141800	Potri.001G456500
Potri.009G150400	Potri.010G223300
Potri.014G153900	Potri.005G219700
Potri.018G022700	Potri.010G056100
Potri.010G230700	Potri.014G165500
Potri.001G216600	Potri.018G150800
Potri.017G119400	Potri.T133200
Potri.006G257700	Potri.001G420800
Potri.002G114200	Potri.002G174700
Potri.006G132600	Potri.018G067800
Potri.014G130400	Potri.015G035000
Potri.001G393400	Potri.010G217100
Potri.015G010600	Potri.001G363000
Potri.008G074200	Potri.015G074100
Potri.011G020700	Potri.006G206000
Potri.013G117200	Potri.010G180400
Potri.008G200100	Potri.010G130800
Potri.010G128200	Potri.018G119700
Potri.T024800	Potri.003G141800
Potri.001G232800	Potri.009G150400
Potri.014G136300	Potri.014G153900
Potri.005G194500	Potri.018G022700
Potri.001G246700	Potri.010G230700
Potri.018G113200	Potri.001G216600
Potri.010G230600	Potri.017G119400
Potri.001G183200	Potri.006G257700
Potri.008G064500	Potri.002G114200
Potri.009G071400	Potri.006G132600
Potri.014G107200	Potri.014G130400
Potri.003G004000	Potri.001G393400
Potri.010G223200	Potri.015G010600
Potri.009G164100	Potri.008G074200
Potri.015G080800	Potri.011G020700
Potri.003G020100	Potri.013G117200
Potri.005G256000	Potri.008G200100
Potri.001G057500	Potri.010G128200
Potri.T053500	Potri.T024800
Potri.011G053200	Potri.001G232800
Potri.T094200	Potri.014G136300
Potri.016G036100	Potri.005G194500
Potri.013G065800	Potri.001G246700
Potri.014G035400	Potri.018G113200
Potri.002G063100	Potri.010G230600
Potri.002G118500	Potri.001G183200
Potri.008G091900	Potri.008G064500
Potri.005G135500	Potri.009G071400
Potri.001G245300	Potri.014G107200
Potri.013G116800	Potri.003G004000
Potri.018G115400	Potri.010G223200
Potri.011G087200	Potri.009G164100
Potri.017G119300	Potri.015G080800
Potri.002G071500	Potri.003G020100
Potri.006G257800	Potri.005G256000
Potri.015G059100	Potri.001G057500
Potri.014G031100	Potri.T053500
Potri.005G244500	Potri.011G053200
Potri.003G071200	Potri.T094200
Potri.018G063600	Potri.016G036100
Potri.001G246800	Potri.013G065800
Potri.004G018000	Potri.014G035400
Potri.016G085800	Potri.002G063100
Potri.003G215200	Potri.002G118500
Potri.T008300	Potri.008G091900
Potri.014G187400	Potri.005G135500
Potri.005G194600	Potri.001G245300
Potri.009G076500	Potri.013G116800
Potri.001G335700	Potri.018G115400
Potri.013G156800	Potri.011G087200
Potri.004G025200	Potri.017G119300
Potri.001G041300	Potri.002G071500
Potri.003G026700	Potri.006G257800
Potri.002G012000	Potri.015G059100
Potri.002G051300	Potri.014G031100
Potri.001G031800	Potri.005G244500
Potri.005G141600	Potri.003G071200
[truncated: 1,094 more rows]
