# Supplementary material for: The GATA8-GRF5-XTH9 feed-forward loop regulates cell size in poplar
Source: Hortic Res. 2026 Jan 20;13(4):uhag019. doi: 10.1093/hr/uhag019 (PMC13103475; doi:10.1093/hr/uhag019)
Supplement: Web_Material_uhag019 [file web_material_uhag019.zip › Table S2.xlsx]

## Sheet: sheet1
Gene ID	Tri-1	Tri-2	Tri-3	Dip-1	Dip-2	Dip-3
Potri.003G174800	50.4544	48.7096	51.8821	45.6711	44.4491	47.1046
Potri.010G223300	15.4999	16.6408	17.0341	12.1382	10.7079	12.0069
Potri.008G038900	49.4464	52.8345	55.3412	44.8724	40.6418	43.9497
Potri.013G059600	27.3823	29.3049	25.4578	23.0385	22.1775	23.6333
Potri.006G229200	26.9296	29.3671	29.9892	25.9644	21.5953	24.0749
Potri.010G223200	7.51646	8.39527	7.71474	6.19553	6.34875	5.89479
Potri.013G041400	79.6396	84.6295	76.431	54.4397	67.8227	62.3719
Potri.008G139900	15.2852	14.5254	14.988	16.6445	16.369	16.182
Potri.010G112800	43.7788	47.5299	54.5747	39.5588	31.0807	35.8346
Potri.015G134600	13.4595	13.192	16.2737	8.11952	7.89719	9.16726
Potri.007G103800	86.1637	106.385	94.5741	45.1332	34.6277	47.9369
Potri.006G247700	0.177094	0.181685	0.126441	0	0.0927303	0.0785424
Potri.008G164400	6.96907	6.82611	6.41596	7.15941	7.28331	7.6158
Potri.018G009300	23.6577	23.4625	22.7905	17.4632	20.0279	20.1851
Potri.014G146100	58.8223	65.1618	70.7758	32.7218	47.2392	49.6917
Potri.008G138400	23.0183	21.7412	22.1302	18.7264	16.9001	19.1127
Potri.018G095200	0.66313	0.907098	0.568155	0.335882	0.0925947	0.294103
Potri.013G134300	18.4572	23.0815	19.7975	16.8918	9.81713	12.3515
Potri.010G095200	13.022	11.154	12.2309	9.16695	6.24503	6.87866
Potri.014G050400	13.5748	13.6346	10.6184	7.427	9.11292	9.96405
Potri.018G083300	17.1839	16.358	17.8958	14.5509	14.7885	14.3228
Potri.002G098600	72.7667	97.4554	89.3567	64.7772	27.4644	41.154
Potri.016G138700	28.0077	29.6353	29.6524	25.3511	26.2218	27.0962
Potri.003G171500	247.367	286.244	260.444	203.802	206.144	196.876
Potri.001G416400	10.274	12.8041	11.8975	7.87379	6.52905	7.67077
Potri.004G031500	518.004	680.311	581.232	384.288	401.073	466.025
Potri.014G106800	128.997	127.361	121.98	104.849	79.6159	89.2917
Potri.002G180800	186.046	169.019	168.478	121.247	105.323	116.219
Potri.002G256300	4.09268	4.93054	4.64787	3.27168	2.84551	3.29511
Potri.011G123000	1.34614	1.706	1.60187	0.53716	0.518288	1.05357
Potri.012G031800	5.92331	5.66835	5.4493	12.0882	9.83905	9.49264
Potri.006G247500	9.0757	7.85965	8.93508	11.3978	12.308	10.7627
