# Supplementary material for: The GATA8-GRF5-XTH9 feed-forward loop regulates cell size in poplar
Source: Hortic Res. 2026 Jan 20;13(4):uhag019. doi: 10.1093/hr/uhag019 (PMC13103475; doi:10.1093/hr/uhag019)
Supplement: Web_Material_uhag019 [file web_material_uhag019.zip › Table S3.xlsx]

## Sheet: PpnGATA8_OE_5vsWT_5_deg_all
gene_id	GATA8_4_5	GATA8_5_5	GATA8_8_5	WT_1_5	WT_2_5	WT_3_5
Pag_A03G001899_v3_1	10786.5	8547.23	7698.3	301.44	325.741	337.911
Pag_B08G002078_v3_1	5425.79	3584.06	4450.74	384.883	374.343	350.985
Pag_A08G002151_v3_1	5540.13	3274.24	4319.45	325.43	400.196	422.388
Pag_A06G001840_v3_1	1975.3	1365.02	2422.31	158.543	226.467	155.881
Pag_B08G000502_v3_1	572.604	1501.83	2250.69	37.5496	33.0911	17.0967
Pag_A04G001710_v3_1	2876.96	3207.85	5328.51	350.463	381.582	245.387
Pag_A09G000961_v3_1	1130.33	3006.67	4379.47	69.884	109.614	67.381
Pag_B09G000987_v3_1	1051.32	2020.88	2529.21	67.7979	117.887	50.2843
Pag_B07G001125_v3_1	261.204	727.274	1093.46	10.4304	4.13639	2.01137
Pag_A17G001231_v3_1	1427.79	2501.7	2721.46	189.834	183.035	99.563
Pag_B04G001319_v3_1	1742.91	1775.43	3054.38	228.427	228.536	140.796
Pag_A06G000435_v3_1	626.518	1232.24	1789.3	79.2714	65.1481	71.4037
Pag_B04G001246_v3_1	316.977	141.834	310.408	2.08609	4.13639	1.00569
Pag_B06G001723_v3_1	1104.31	688.044	1809.93	55.2813	87.8983	87.4947
Pag_A19G000696_v3_1	303.034	260.531	321.661	49.0231	31.0229	34.1933
Pag_B05G002376_v3_1	438.748	317.868	593.62	39.6357	29.9888	16.091
Pag_A07G002020_v3_1	233.317	635.736	760.546	26.0761	15.5115	10.0569
Pag_B05G000977_v3_1	343.004	415.442	477.334	83.4435	69.2845	72.4094
Pag_A05G000080_v3_1	261.204	350.057	454.827	44.8509	42.398	47.2673
Pag_B05G000460_v3_1	18.591	34.201	23.4447	306.655	322.638	198.12
Pag_A18G000337_v3_1	124.56	753.428	803.684	4.17218	2.06819	0
Pag_A05G002393_v3_1	502.887	564.317	702.403	85.5296	44.4662	35.199
Pag_A18G001360_v3_1	7875.16	25147.8	23877	1523.89	1031	858.856
Pag_A03G001991_v3_1	1074.56	2678.74	3244.75	165.844	209.922	174.989
Pag_B01G002793_v3_1	350.441	644.79	1461.07	28.1622	41.3639	22.1251
Pag_A12G001223_v3_1	12.0842	11.065	7.5023	137.682	112.717	178.007
Pag_B18G000292_v3_1	1274.41	1634.61	2794.61	174.188	194.41	258.461
Pag_B01G000613_v3_1	1193.54	664.908	1874.64	44.8509	108.58	71.4037
Pag_A01G003040_v3_1	267.711	756.446	1601.74	27.1191	28.9547	17.0967
Pag_B07G001397_v3_1	893.299	721.239	1494.83	122.036	62.0458	112.637
novel.1467	3.71821	10.0591	4.68894	99.0892	120.989	135.768
Pag_B05G000546_v3_1	237.965	409.406	426.694	53.1952	38.2616	33.1877
Pag_A12G001233_v3_1	2277.4	1767.39	1665.51	458.939	294.718	280.587
Pag_B18G000306_v3_1	2253.23	1138.69	3169.72	85.5296	192.342	60.3412
Pag_B15G000593_v3_1	793.837	458.696	750.23	54.2383	108.58	63.3582
Pag_B04G002009_v3_1	936.988	1494.79	2022.81	203.394	136.501	215.217
Pag_A05G001470_v3_1	498.24	1425.38	1826.81	97.0031	48.6026	68.3867
Pag_A06G000664_v3_1	172.897	325.916	729.599	17.7317	5.17049	11.0626
Pag_A09G000631_v3_1	178.474	320.886	808.373	17.7317	17.5797	12.0682
Pag_A16G000818_v3_1	1133.12	1330.82	1506.09	341.075	325.741	231.308
Pag_A07G001740_v3_1	2649.22	1548.1	3466.06	372.367	273.002	387.189
Pag_B01G003266_v3_1	15.8024	11.065	9.37788	107.434	119.955	140.796
Pag_B12G000286_v3_1	3401.23	2902.06	2383.86	629.999	621.493	378.138
Pag_A03G001052_v3_1	344.864	389.288	668.643	74.0561	59.9777	58.3298
Pag_B10G001043_v3_1	67.8573	220.295	283.212	2.08609	3.10229	5.02843
Pag_B08G000873_v3_1	403.425	362.128	594.558	93.874	78.5914	76.4322
Pag_A03G000699_v3_1	362.525	2931.23	3340.4	56.3244	65.1481	23.1308
Pag_A14G000267_v3_1	212.867	523.074	615.189	42.7648	37.2275	40.2275
Pag_B03G001021_v3_1	2685.47	4455.18	3980.91	755.164	648.379	407.303
Pag_A08G000673_v3_1	1046.67	527.098	1158.17	25.0331	94.1029	35.199
Pag_B03G001233_v3_1	312.329	358.105	700.528	59.4535	47.5685	37.2104
Pag_B05G001031_v3_1	7.43641	20.1182	14.0668	135.596	217.16	363.053
Pag_B04G001866_v3_1	394.13	316.862	833.694	44.8509	26.8865	52.2957
Pag_B15G001350_v3_1	674.854	1497.8	3173.47	126.208	74.455	113.643
Pag_B06G000568_v3_1	102.251	270.59	765.235	11.4735	7.23868	5.02843
Pag_B05G001478_v3_1	659.052	1756.32	1743.35	179.404	103.41	120.682
Pag_A03G001545_v3_1	4079.8	5745.77	5078.12	1508.24	1471.52	1170.62
Pag_B13G000616_v3_1	120.842	990.823	1582.99	17.7317	19.6479	22.1251
Pag_A14G000384_v3_1	397.848	432.542	693.025	37.5496	86.8642	58.3298
Pag_A07G001712_v3_1	568.885	870.114	1373.86	140.811	127.194	139.79
Pag_A03G000346_v3_1	143.151	417.454	508.281	17.7317	22.7501	6.03412
Pag_B07G001426_v3_1	311.4	457.69	810.249	67.7979	58.9436	61.3469
Pag_A11G001311_v3_1	4040.76	3246.08	966.86	27149.4	36535.7	50617.2
Pag_A14G001280_v3_1	118.983	98.5794	758.671	1.04304	2.06819	4.02275
Pag_A01G004180_v3_1	195.206	826.86	951.855	37.5496	41.3639	33.1877
Pag_B01G003920_v3_1	471.283	384.258	512.97	111.606	99.2734	64.3639
Pag_A05G001238_v3_1	124.56	94.5557	266.332	8.34435	9.30688	10.0569
Pag_A12G000528_v3_1	79.9414	124.733	105.032	10.4304	11.3751	8.04549
Pag_A04G002056_v3_1	777.105	1764.37	2290.08	192.963	103.41	185.046
Pag_A09G000506_v3_1	127.349	455.678	943.415	17.7317	16.5456	22.1251
Pag_A14G000611_v3_1	229.599	681.002	555.171	23.99	43.4321	10.0569
Pag_B01G003933_v3_1	178.474	756.446	1143.16	25.0331	40.3298	28.1592
Pag_A02G000021_v3_1	3.71821	14.0828	11.2535	159.586	98.2393	136.773
Pag_A01G002690_v3_1	32.5343	37.2187	27.1959	154.371	158.217	209.183
Pag_A10G000228_v3_1	221.233	330.945	500.779	25.0331	12.4092	43.2445
Pag_A09G001272_v3_1	143.151	165.975	552.357	14.6026	7.23868	15.0853
Pag_A13G000095_v3_1	4.64776	1.00591	2.81336	65.7118	68.2504	95.5402
Pag_A02G000545_v3_1	30.6752	25.1478	19.6935	144.983	140.637	131.745
Pag_B11G000082_v3_1	289.09	260.531	346.982	83.4435	79.6255	73.4151
Pag_B18G000109_v3_1	524.267	558.281	994.055	58.4105	104.444	117.665
Pag_A14G000238_v3_1	755.725	760.47	962.171	270.148	227.501	273.547
Pag_B04G002088_v3_1	549.365	418.459	850.574	120.993	110.648	99.563
Pag_A06G000038_v3_1	52.9844	111.656	229.758	2.08609	2.06819	3.01706
Pag_A01G003151_v3_1	78.0823	113.668	183.806	2.08609	8.27278	1.00569
Pag_B02G002087_v3_1	537.281	429.524	801.809	106.39	102.376	55.3128
Pag_B03G000669_v3_1	646.968	2879.93	2843.37	151.241	185.103	98.5573
Pag_A01G003041_v3_1	180.333	237.395	836.507	18.7748	5.17049	2.01137
Pag_A06G001911_v3_1	389.482	662.896	683.648	101.175	44.4662	36.2047
Pag_B10G001439_v3_1	39.9707	202.188	357.297	3.12913	2.06819	1.00569
Pag_A18G001323_v3_1	1375.74	1259.4	2215.06	365.065	187.172	259.467
Pag_B01G002408_v3_1	70.6459	180.058	297.279	0	5.17049	0
Pag_A18G001480_v3_1	544.717	548.222	934.037	46.937	118.921	93.5288
Pag_A19G000407_v3_1	42.7594	174.023	840.258	3.12913	3.10229	1.00569
Pag_A01G000704_v3_1	1526.32	792.659	1904.65	75.0992	217.16	128.728
Pag_B02G000225_v3_1	501.958	1519.93	1708.65	157.5	113.751	111.631
Pag_A18G001309_v3_1	134.785	331.951	1266.01	17.7317	19.6479	16.091
Pag_A08G001332_v3_1	221.233	217.277	147.233	648.773	943.097	1040.89
Pag_B18G000532_v3_1	94.8142	86.5084	556.108	3.12913	1.0341	0
Pag_A05G002350_v3_1	163.601	348.046	722.097	36.5065	20.6819	23.1308
Pag_A13G000217_v3_1	233.317	1488.75	1876.51	69.884	34.1252	50.2843
Pag_B01G001388_v3_1	681.361	831.889	911.53	263.89	220.263	274.552
Pag_B10G001391_v3_1	268.64	192.129	225.069	675.893	967.915	1007.7
Pag_A01G003118_v3_1	1369.23	1576.26	1476.08	606.009	504.64	586.315
Pag_A08G000604_v3_1	1251.18	2173.78	3555.15	185.662	39.2957	23.1308
Pag_B14G000874_v3_1	118.983	406.388	859.952	19.8178	26.8865	19.108
Pag_B07G000036_v3_1	11.1546	9.05321	4.68894	82.4005	81.6937	150.853
Pag_A09G001396_v3_1	435.03	337.986	1343.85	7.30131	18.6138	49.2786
Pag_A16G000762_v3_1	132.926	306.803	354.484	26.0761	25.8524	37.2104
Pag_A02G000313_v3_1	371.821	1173.9	1397.3	91.7879	50.6708	108.614
Pag_B12G000491_v3_1	197.994	178.046	188.495	15.6457	6.20458	0
Pag_B17G001224_v3_1	2886.26	3723.89	4208.79	844.866	829.346	412.331
Pag_A10G000906_v3_1	179.403	194.141	207.251	633.128	542.901	818.629
Pag_A08G000491_v3_1	18.591	12.0709	5.62673	184.619	120.989	102.58
Pag_A15G001326_v3_1	496.38	2057.09	3749.28	103.261	111.683	150.853
Pag_A02G000744_v3_1	112.476	80.473	228.82	1.04304	7.23868	0
Pag_B01G002689_v3_1	173.826	323.904	713.657	7.30131	33.0911	9.05118
Pag_A01G002544_v3_1	236.106	272.602	577.677	49.0231	48.6026	50.2843
Pag_B06G000127_v3_1	284.443	232.366	481.085	46.937	66.1822	48.273
Pag_A17G000867_v3_1	84.5892	158.934	322.599	8.34435	15.5115	12.0682
Pag_A14G001507_v3_1	746.43	1568.22	1972.17	263.89	153.046	196.109
Pag_B03G001476_v3_1	39.0412	314.85	678.959	5.21522	9.30688	4.02275
Pag_B05G001481_v3_1	659.982	1255.38	1539.85	235.728	189.24	210.188
Pag_A14G001640_v3_1	774.316	1499.81	3455.75	199.221	167.524	174.989
Pag_A10G001137_v3_1	487.085	499.938	1004.37	47.98	117.887	49.2786
Pag_B16G000718_v3_1	16.7319	23.136	16.8802	100.132	114.785	174.989
Pag_A13G000239_v3_1	168.249	235.383	314.159	19.8178	47.5685	28.1592
Pag_A08G000948_v3_1	488.014	539.169	863.703	152.284	158.217	133.756
Pag_A17G000496_v3_1	130.137	345.028	548.606	19.8178	37.2275	18.1024
Pag_B10G002187_v3_1	114.335	141.834	203.5	22.947	21.716	9.05118
Pag_B09G000624_v3_1	122.701	314.85	736.164	27.1191	24.8183	16.091
Pag_B02G002337_v3_1	0	105.621	2122.21	0	0	0
Pag_B19G000429_v3_1	72.505	423.489	372.302	6.25826	19.6479	11.0626
Pag_A14G001934_v3_1	1005.77	484.85	1264.14	127.251	58.9436	140.796
Pag_A05G000410_v3_1	79.9414	78.4611	131.29	7.30131	10.341	13.0739
Pag_A06G000248_v3_1	358.807	289.703	608.624	69.884	89.9665	68.3867
Pag_A10G001057_v3_1	1116.39	1290.59	2333.22	314.999	323.673	358.024
Pag_A05G000241_v3_1	303.034	691.062	872.143	61.5396	80.6596	104.591
Pag_A11G000024_v3_1	9.29551	3.01774	4.68894	317.085	320.57	36.2047
Pag_B08G001151_v3_1	88.3074	132.78	276.647	9.3874	16.5456	5.02843
Pag_A05G000548_v3_1	279.795	598.518	656.452	66.7548	47.5685	97.5516
Pag_A03G001316_v3_1	336.498	373.193	572.051	57.3674	108.58	65.3696
Pag_B08G002188_v3_1	4.64776	8.0473	6.56452	93.874	73.4209	53.3014
Pag_A14G000200_v3_1	39.0412	122.721	306.657	1.04304	0	3.01706
Pag_A15G000018_v3_1	542.858	721.239	1647.69	91.7879	127.194	144.819
Pag_A10G000996_v3_1	42.7594	27.1596	22.5069	150.198	156.149	205.16
Pag_B01G000791_v3_1	1105.24	2336.73	2941.84	99.0892	252.32	40.2275
Pag_B04G001879_v3_1	179.403	410.412	870.267	26.0761	22.7501	51.29
Pag_B16G000359_v3_1	166.39	378.223	691.15	34.4205	48.6026	29.1649
Pag_A01G001603_v3_1	113.405	327.927	494.214	27.1191	19.6479	31.1763
Pag_A14G000470_v3_1	835.667	1524.96	1654.26	276.407	295.752	344.95
Pag_B02G000690_v3_1	418.298	412.424	391.058	950.213	1227.47	1396.9
Pag_B01G001287_v3_1	5.57731	16.0946	1.87558	126.208	145.808	100.569
Pag_B01G001967_v3_1	1365.51	784.611	1308.21	159.586	312.297	184.041
novel.647	388.552	264.555	481.085	22.947	72.3868	25.1422
Pag_B03G001893_v3_1	17.6615	6.03547	3.75115	90.7448	130.296	132.751
Pag_A05G001411_v3_1	170.108	549.228	1010	47.98	10.341	14.0796
Pag_B01G003967_v3_1	178.474	143.845	409.813	12.5165	12.4092	32.182
Pag_B06G000243_v3_1	277.006	1088.4	1003.43	74.0561	38.2616	12.0682
Pag_A04G000724_v3_1	609.786	1821.71	2095.02	173.145	207.854	87.4947
Pag_A10G001642_v3_1	295.597	276.626	184.744	758.293	951.37	875.953
Pag_B04G000545_v3_1	243.542	299.762	638.634	52.1522	64.114	35.199
novel.490	79.0119	158.934	240.074	13.5596	15.5115	19.108
Pag_B15G000885_v3_1	968.593	685.026	946.228	275.364	232.672	309.751
Pag_A01G000805_v3_1	10.2251	1.00591	2.81336	79.2714	106.512	467.644
Pag_A01G002932_v3_1	479.649	1268.46	1856.82	22.947	131.33	42.2388
Pag_A11G001129_v3_1	288.161	297.75	182.869	807.316	854.165	986.578
Pag_B06G002038_v3_1	6.50686	4.02365	0	60.4966	99.2734	276.564
Pag_A18G000557_v3_1	74.3641	68.402	214.753	9.3874	3.10229	3.01706
Pag_A15G000571_v3_1	2289.49	1435.44	2025.62	123.079	426.048	183.035
Pag_B18G000962_v3_1	34.3934	155.916	407	0	3.10229	5.02843
Pag_A05G001487_v3_1	235.177	282.661	330.101	70.927	69.2845	93.5288
Pag_B02G002504_v3_1	177.544	387.276	523.286	41.7218	35.1593	62.3526
Pag_A16G001406_v3_1	354.159	277.632	298.217	809.402	806.596	1035.86
Pag_B14G000188_v3_1	215.656	295.738	506.406	66.7548	45.5003	32.182
Pag_A04G001726_v3_1	86.4483	1329.82	943.415	12.5165	41.3639	15.0853
Pag_A08G001323_v3_1	15.8024	60.3547	32.8226	208.609	415.707	427.417
Pag_B05G000313_v3_1	613.504	470.767	499.841	140.811	175.797	194.097
Pag_B09G001630_v3_1	732.487	1859.93	2688.64	184.619	189.24	292.655
Pag_A05G001037_v3_1	118.983	175.029	129.415	515.264	845.892	479.712
Pag_A10G001689_v3_1	39.9707	145.857	343.23	0	2.06819	0
Pag_A02G000165_v3_1	481.508	1480.7	1338.22	105.347	179.933	163.927
Pag_B10G000739_v3_1	740.852	668.932	1070.02	264.933	196.479	164.933
Pag_B16G000839_v3_1	1712.23	1616.5	1831.5	655.032	369.173	394.229
Pag_A01G003938_v3_1	543.788	551.24	342.293	1384.12	1919.28	2135.07
Pag_A15G000945_v3_1	2172.36	978.752	1662.7	405.744	328.843	356.013
Pag_B06G002535_v3_1	460.128	384.258	480.147	172.102	134.433	151.859
Pag_A19G001246_v3_1	115.264	151.893	317.91	28.1622	19.6479	13.0739
Pag_B02G000585_v3_1	51.1253	63.3725	116.286	4.17218	7.23868	5.02843
Pag_B07G000447_v3_1	158.953	188.106	223.194	49.0231	23.7842	40.2275
Pag_B09G000864_v3_1	58.5617	72.4257	356.359	3.12913	4.13639	7.03981
Pag_B05G002334_v3_1	243.542	401.359	565.486	89.7018	55.8413	69.3924
Pag_B14G001114_v3_1	26.957	164.97	315.097	3.12913	0	4.02275
Pag_A10G001940_v3_1	598.631	375.205	255.078	87.6157	73.4209	55.3128
Pag_B10G000788_v3_1	516.831	562.305	1198.49	155.414	91.0006	128.728
Pag_B11G000581_v3_1	3010.82	5188.49	1448.88	16023.2	27929.9	33422
Pag_A09G000844_v3_1	3038.7	3456.31	5870.55	1172.38	835.551	989.595
Pag_A16G000347_v3_1	141.292	343.016	789.618	34.4205	40.3298	22.1251
Pag_A10G002038_v3_1	191.488	272.602	359.173	59.4535	66.1822	40.2275
Pag_B01G003054_v3_1	503.817	524.08	1366.36	95.9601	126.16	127.722
Pag_A05G000051_v3_1	135.715	133.786	135.979	35.4635	17.5797	15.0853
Pag_B06G001522_v3_1	386.693	574.376	685.523	128.294	142.705	165.938
Pag_B19G001349_v3_1	196.135	205.206	162.237	519.436	1019.62	1301.36
Pag_B10G001806_v3_1	158.953	291.714	345.106	53.1952	54.8072	48.273
Pag_A03G001411_v3_1	124.56	609.583	759.608	11.4735	27.9206	1.00569
Pag_B13G000661_v3_1	1728.04	1118.57	2045.32	414.088	187.172	349.979
Pag_A03G002347_v3_1	31.6047	48.2838	32.8226	292.052	149.944	177.001
Pag_A07G002504_v3_1	61.3504	167.987	371.364	14.6026	10.341	4.02275
Pag_B17G000776_v3_1	108.758	164.97	424.818	20.8609	19.6479	25.1422
Pag_A11G001232_v3_1	227.74	313.845	550.482	78.2283	43.4321	41.2331
Pag_A01G001596_v3_1	30.6752	91.538	118.161	2.08609	2.06819	0
Pag_B08G000374_v3_1	29.7456	34.201	4.68894	250.331	285.411	229.297
Pag_B14G000647_v3_1	550.294	1157.8	1869.01	165.844	149.944	218.234
Pag_B12G000208_v3_1	473.142	376.211	563.611	153.327	131.33	163.927
Pag_B08G001530_v3_1	26.957	62.3665	20.6313	287.88	252.32	209.183
novel.1103	90.1665	142.84	15.9424	0	0	0
Pag_B10G001498_v3_1	15.8024	10.0591	7.5023	143.94	76.5232	75.4265
Pag_B02G001702_v3_1	412.721	370.176	311.346	856.339	1018.59	936.294
Pag_B04G002018_v3_1	386.693	1222.18	1541.72	144.983	149.944	101.574
Pag_A07G002610_v3_1	50.1958	32.1892	31.8848	200.264	228.536	133.756
Pag_B09G001479_v3_1	884.003	734.316	1995.61	124.122	209.922	216.223
Pag_A08G001342_v3_1	30.6752	68.402	257.892	3.12913	2.06819	1.00569
Pag_A15G000733_v3_1	406.214	808.753	1349.48	149.155	134.433	95.5402
Pag_A10G001284_v3_1	127.349	364.14	249.452	6.25826	15.5115	34.1933
Pag_B18G000009_v3_1	31.6047	165.975	178.18	6.25826	7.23868	4.02275
Pag_A16G001002_v3_1	178.474	226.33	631.131	37.5496	20.6819	43.2445
Pag_A01G001181_v3_1	323.484	310.827	524.224	104.304	92.0347	60.3412
Pag_B01G002672_v3_1	134.785	232.366	314.159	31.2913	41.3639	46.2616
Pag_A01G002351_v3_1	257.486	614.612	946.228	76.1422	101.342	66.3753
Pag_B01G001489_v3_1	36.2525	8.0473	13.129	170.016	162.353	196.109
Pag_B15G000047_v3_1	402.496	336.981	584.242	93.874	86.8642	136.773
Pag_A03G001637_v3_1	1095.94	1157.8	1541.72	493.36	436.389	361.041
Pag_B01G001491_v3_1	61.3504	176.035	318.848	16.6887	6.20458	3.01706
Pag_A01G002780_v3_1	199.854	761.475	1929.03	33.3774	82.7278	26.1478
Pag_B05G002501_v3_1	150.587	177.041	208.189	43.8079	52.739	30.1706
Pag_B12G001077_v3_1	34.3934	198.165	121.912	5.21522	6.20458	7.03981
Pag_B17G000189_v3_1	66.9277	107.633	135.979	18.7748	11.3751	9.05118
Pag_B13G000638_v3_1	37.1821	77.4552	194.122	6.25826	2.06819	3.01706
Pag_A06G002389_v3_1	1263.26	8861.08	10163.7	303.526	573.924	107.608
Pag_A06G002755_v3_1	405.284	334.969	487.65	133.51	132.364	89.5061
Pag_B19G001494_v3_1	148.728	4368.68	6339.45	6.25826	6.20458	0
Pag_B02G001026_v3_1	138.503	374.199	882.459	47.98	34.1252	28.1592
Pag_B13G000420_v3_1	193.347	274.614	374.177	57.3674	71.3527	38.2161
Pag_A16G001444_v3_1	1860.03	1545.08	1611.12	643.558	685.607	791.475
Pag_B08G001250_v3_1	228.67	188.106	151.922	497.532	714.561	611.457
Pag_A06G002559_v3_1	372.75	223.312	391.058	77.1853	97.2052	71.4037
Pag_B17G000705_v3_1	210.079	556.269	598.309	47.98	89.9665	42.2388
Pag_B01G002476_v3_1	182.192	270.59	545.793	59.4535	42.398	46.2616
Pag_B14G000557_v3_1	792.907	2806.49	2108.15	151.241	321.604	91.5175
Pag_B05G000930_v3_1	1675.98	2079.22	2946.53	720.743	414.673	375.121
Pag_A01G004657_v3_1	53.914	39.2306	87.2143	5.21522	3.10229	4.02275
novel.1321	39.0412	44.2601	62.8318	2.08609	1.0341	3.01706
Pag_B19G000795_v3_1	784.541	830.883	960.295	296.225	136.501	144.819
Pag_A14G001020_v3_1	56.7026	192.129	271.959	16.6887	14.4774	13.0739
Pag_A01G000929_v3_1	1450.1	1436.44	1860.57	216.953	465.344	156.887
Pag_B15G000761_v3_1	83.6596	238.401	334.79	9.3874	6.20458	27.1535
Pag_B13G000364_v3_1	28.8161	7.04138	1.87558	144.983	395.025	279.581
Pag_B06G001672_v3_1	189.628	3448.27	4573.59	57.3674	150.978	82.4663
Pag_B01G002746_v3_1	306.752	887.214	1497.65	57.3674	116.853	105.597
Pag_B06G002372_v3_1	223.092	162.958	238.198	19.8178	47.5685	47.2673
Pag_B16G000316_v3_1	16.7319	8.0473	4.68894	67.7979	93.0688	126.716
Pag_B02G000154_v3_1	70.6459	216.271	457.641	7.30131	4.13639	22.1251
Pag_B09G000496_v3_1	92.0256	367.158	834.631	18.7748	36.1934	10.0569
Pag_A16G000935_v3_1	147.799	112.662	469.832	19.8178	12.4092	27.1535
Pag_A09G001232_v3_1	44.6185	570.352	1040.01	9.3874	28.9547	8.04549
Pag_B14G001304_v3_1	42.7594	36.2128	29.0714	204.437	131.33	136.773
Pag_A19G001205_v3_1	290.02	331.951	329.164	778.111	1706.26	2079.76
Pag_B10G000030_v3_1	20.4501	246.448	518.597	8.34435	2.06819	7.03981
Pag_A12G000490_v3_1	13.9433	18.1064	11.2535	59.4535	131.33	139.79
Pag_A01G003327_v3_1	510.324	443.607	1393.55	105.347	113.751	127.722
Pag_B01G001499_v3_1	198.924	393.312	476.396	65.7118	23.7842	58.3298
Pag_A04G000794_v3_1	51.1253	52.3074	79.712	211.738	223.365	201.137
Pag_B15G000549_v3_1	169.178	619.642	1062.51	26.0761	50.6708	69.3924
Pag_B02G002028_v3_1	79.9414	71.4198	70.3341	215.91	234.74	358.024
Pag_B01G000710_v3_1	4.64776	8.0473	3.75115	32.3344	132.364	105.597
Pag_B19G000876_v3_1	295.597	217.277	531.726	63.6257	63.0799	77.4379
Pag_B06G002140_v3_1	361.596	326.921	392.933	134.553	113.751	78.4435
Pag_A02G000211_v3_1	596.772	637.748	779.302	260.761	269.899	202.143
Pag_A08G000323_v3_1	52.9844	237.395	591.744	16.6887	12.4092	3.01706
Pag_A06G002968_v3_1	197.994	212.247	107.846	540.297	949.302	1280.24
Pag_A05G001839_v3_1	17.6615	10.0591	13.129	92.8309	63.0799	91.5175
Pag_B03G001108_v3_1	149.658	116.686	117.224	325.43	342.286	347.968
Pag_B08G001629_v3_1	459.198	847.984	1195.68	110.563	200.615	89.5061
Pag_A14G001653_v3_1	214.726	128.757	378.866	42.7648	14.4774	16.091
Pag_A04G002064_v3_1	464.776	938.516	1090.65	123.079	177.865	207.171
Pag_B02G000663_v3_1	105.039	269.584	389.182	19.8178	29.9888	5.02843
Pag_B07G000730_v3_1	2703.14	1810.64	2820.87	933.524	736.277	845.782
Pag_A01G001508_v3_1	157.094	210.236	405.124	34.4205	35.1593	9.05118
Pag_A06G000348_v3_1	136.644	733.31	515.783	59.4535	34.1252	20.1137
Pag_A04G001818_v3_1	42.7594	47.2779	60.9562	2.08609	0	1.00569
Pag_B09G001459_v3_1	484.296	245.443	644.26	11.4735	50.6708	64.3639
Pag_B03G000940_v3_1	1721.53	1757.33	1883.08	812.531	611.152	507.872
Pag_A08G000902_v3_1	64.139	195.147	400.436	19.8178	11.3751	4.02275
Pag_B16G001019_v3_1	159.883	250.472	633.007	46.937	19.6479	38.2161
Pag_B09G000845_v3_1	3314.78	4403.88	7234.1	1485.29	1003.07	1119.33
Pag_A02G000287_v3_1	19.5206	35.2069	157.548	0	0	0
Pag_A09G000745_v3_1	8.36596	13.0769	7.5023	71.97	109.614	53.3014
Pag_A05G000311_v3_1	255.627	172.011	82.5254	22.947	21.716	8.04549
Pag_A01G004220_v3_1	152.446	145.857	394.809	7.30131	21.716	32.182
Pag_B13G000101_v3_1	101.321	75.4434	88.1521	19.8178	16.5456	20.1137
Pag_B17G000811_v3_1	158.024	168.993	56.2673	577.846	925.517	729.123
Pag_A07G001703_v3_1	592.124	601.535	768.986	282.665	233.706	232.314
Pag_B08G001179_v3_1	171.967	497.926	696.777	43.8079	67.2163	65.3696
Pag_A08G001216_v3_1	8.36596	2.01182	0	74.0561	182.001	60.3412
Pag_A01G003674_v3_1	35.323	237.395	438.885	9.3874	10.341	1.00569
Pag_A18G000804_v3_1	92.9551	65.3843	50.6406	323.344	217.16	287.626
Pag_A06G001543_v3_1	437.819	5599.91	7051.23	32.3344	83.7619	13.0739
Pag_B01G002553_v3_1	140.362	734.316	1741.47	51.1092	64.114	48.273
Pag_A04G001911_v3_1	211.008	373.193	736.164	62.5826	68.2504	72.4094
Pag_B09G000488_v3_1	136.644	212.247	231.634	45.8939	49.6367	54.3071
Pag_B09G000253_v3_1	17.6615	37.2187	56.2673	258.675	210.956	184.041
Pag_B09G000968_v3_1	158.953	319.88	272.896	32.3344	14.4774	53.3014
Pag_A02G001787_v3_1	135.715	373.193	649.887	47.98	48.6026	40.2275
Pag_B10G001326_v3_1	33.4639	78.4611	90.9654	3.12913	4.13639	7.03981
Pag_A03G002046_v3_1	137.574	405.383	940.601	25.0331	38.2616	55.3128
Pag_A01G001826_v3_1	1355.29	1522.95	1827.75	660.247	400.196	465.633
Pag_A06G001658_v3_1	94.8142	214.259	372.302	30.2483	31.0229	23.1308
Pag_A05G001418_v3_1	352.3	624.671	760.546	102.218	162.353	133.756
Pag_B12G001089_v3_1	510.324	218.283	199.749	5.21522	38.2616	29.1649
Pag_B08G001074_v3_1	23.2388	12.0709	16.8802	80.3144	113.751	85.4833
Pag_B13G001024_v3_1	77.1528	107.633	336.666	14.6026	17.5797	14.0796
Pag_A14G000645_v3_1	128.278	111.656	37.5115	467.284	520.151	840.754
Pag_B18G001029_v3_1	262.133	471.773	588.931	46.937	61.0118	8.04549
Pag_B05G002643_v3_1	213.797	302.78	676.145	56.3244	47.5685	14.0796
Pag_A11G001747_v3_1	53.914	92.5439	180.055	12.5165	12.4092	9.05118
Pag_B04G000031_v3_1	83.6596	40.2365	45.9516	322.301	222.331	229.297
Pag_A01G004448_v3_1	317.907	422.483	618.94	132.467	123.058	121.688
Pag_A04G001265_v3_1	15.8024	36.2128	142.544	0	0	0
Pag_B14G001717_v3_1	173.826	342.01	489.525	35.4635	14.4774	60.3412
Pag_A05G002615_v3_1	102.251	161.952	483.899	15.6457	22.7501	3.01706
Pag_B02G001070_v3_1	53.914	24.1419	24.3825	265.976	132.364	242.37
Pag_A05G000037_v3_1	214.726	653.843	1133.79	79.2714	11.3751	21.1194
Pag_A14G001818_v3_1	128.278	306.803	403.249	36.5065	28.9547	55.3128
Pag_A15G000922_v3_1	131.996	143.845	69.3963	331.688	935.858	1062
Pag_B01G000254_v3_1	65.0686	268.579	578.615	14.6026	26.8865	20.1137
Pag_A08G001247_v3_1	208.22	569.346	834.631	63.6257	81.6937	88.5004
Pag_A01G000679_v3_1	487.085	228.342	535.477	109.52	65.1481	70.3981
Pag_B14G000148_v3_1	19.5206	71.4198	238.198	1.04304	3.10229	3.01706
Pag_A18G000683_v3_1	13.0137	83.4907	301.03	0	1.0341	0
Pag_B01G002690_v3_1	31.6047	56.3311	124.726	0	4.13639	1.00569
Pag_A01G001095_v3_1	140.362	49.2897	344.168	12.5165	13.4433	4.02275
Pag_A13G000294_v3_1	281.654	311.833	432.32	104.304	104.444	123.699
Pag_B02G002525_v3_1	198.924	768.517	839.32	69.884	93.0688	79.4492
Pag_A14G000182_v3_1	940.706	961.652	2014.37	7610.05	5962.61	4353.62
Pag_A01G001298_v3_1	108.758	40.2365	161.3	8.34435	0	4.02275
Pag_A16G000787_v3_1	23.2388	25.1478	12.1912	221.125	164.422	75.4265
Pag_B09G000995_v3_1	52.9844	160.946	156.611	4.17218	17.5797	6.03412
Pag_B05G001414_v3_1	110.617	124.733	128.477	28.1622	36.1934	38.2161
Pag_A03G001398_v3_1	711.107	409.406	795.244	185.662	183.035	185.046
Pag_B04G000216_v3_1	70.6459	301.774	433.258	12.5165	5.17049	29.1649
Pag_B01G002273_v3_1	9.29551	11.065	13.129	222.168	33.0911	275.558
Pag_B01G004747_v3_1	251.908	548.222	926.535	87.6157	40.3298	96.5459
Pag_B01G003710_v3_1	39.9707	81.4789	133.166	9.3874	8.27278	6.03412
Pag_B19G001382_v3_1	63.2095	96.5676	162.237	15.6457	17.5797	13.0739
Pag_A15G001203_v3_1	18.591	42.2483	366.675	0	1.0341	0
Pag_A02G001792_v3_1	1644.38	3103.24	3953.71	794.8	570.822	751.248
Pag_A13G000028_v3_1	260.274	205.206	321.661	75.0992	87.8983	53.3014
Pag_B14G000222_v3_1	901.665	1954.49	1814.62	295.181	308.161	94.5345
Pag_B14G000241_v3_1	140.362	168.993	361.986	22.947	15.5115	45.2559
Pag_A01G003759_v3_1	169.178	267.573	499.841	62.5826	55.8413	47.2673
Pag_A18G001272_v3_1	71.5755	67.3961	117.224	17.7317	13.4433	11.0626
Pag_B18G000796_v3_1	189.628	180.058	226.945	75.0992	65.1481	68.3867
novel.1025	56.7026	7.04138	4.68894	393.228	400.196	438.479
Pag_B08G000697_v3_1	36.2525	169.999	251.327	10.4304	12.4092	10.0569
Pag_A04G001678_v3_1	23.2388	102.603	148.171	4.17218	6.20458	3.01706
Pag_A11G001435_v3_1	28.8161	15.0887	27.1959	118.907	93.0688	110.626
Pag_B02G001951_v3_1	11.1546	88.5203	295.403	1.04304	2.06819	3.01706
Pag_A14G000501_v3_1	26.0274	219.289	394.809	4.17218	4.13639	14.0796
Pag_B13G001488_v3_1	55.7731	62.3665	60.0184	11.4735	10.341	6.03412
Pag_A02G001283_v3_1	745.5	380.235	420.129	1576.04	2159.2	1840.41
Pag_B05G001497_v3_1	618.152	628.695	762.422	253.46	309.195	285.615
Pag_B01G002300_v3_1	154.306	122.721	365.737	35.4635	26.8865	34.1933
Pag_A02G002577_v3_1	668.347	2039.99	1871.82	310.827	268.865	136.773
Pag_A04G000208_v3_1	19.5206	256.508	496.09	9.3874	2.06819	10.0569
Pag_A05G002177_v3_1	158.024	158.934	362.924	37.5496	46.5344	43.2445
Pag_A06G002486_v3_1	83.6596	18.1064	18.7558	200.264	575.992	1021.78
Pag_B11G000809_v3_1	0.929551	0	0	23.99	72.3868	76.4322
Pag_B01G001811_v3_1	1141.49	6541.45	3983.72	397.4	598.742	221.251
Pag_A10G000890_v3_1	108.758	108.639	176.304	692.581	414.673	419.371
Pag_B07G000558_v3_1	34.3934	269.584	207.251	14.6026	9.30688	10.0569
Pag_A16G000033_v3_1	100.392	173.017	249.452	29.2052	21.716	39.2218
Pag_A12G001190_v3_1	317.907	311.833	280.399	780.197	610.118	699.958
Pag_B01G004078_v3_1	910.031	6525.35	6208.16	201.308	608.049	219.24
Pag_A06G002161_v3_1	528.915	725.263	1825.87	174.188	46.5344	117.665
Pag_B01G000830_v3_1	540.069	935.498	1204.12	56.3244	210.956	127.722
Pag_A04G000044_v3_1	97.6029	55.3252	35.6359	361.936	268.865	280.587
Pag_A16G000774_v3_1	180.333	195.147	258.83	52.1522	14.4774	39.2218
Pag_B08G001659_v3_1	48.3367	420.471	627.38	8.34435	29.9888	16.091
Pag_A01G002708_v3_1	310.47	333.963	679.896	107.434	64.114	102.58
Pag_A14G000927_v3_1	22.3092	70.4138	122.85	4.17218	3.10229	1.00569
Pag_A08G001219_v3_1	6.50686	55.3252	150.046	0	0	0
Pag_B01G001500_v3_1	20.4501	169.999	218.505	6.25826	4.13639	0
Pag_B12G000142_v3_1	32.5343	14.0828	10.3157	92.8309	140.637	178.007
Pag_A08G002403_v3_1	571.674	499.938	789.618	246.158	179.933	177.001
Pag_A05G001731_v3_1	567.956	819.818	785.866	197.135	271.968	282.598
Pag_B01G001743_v3_1	45.548	151.893	174.429	9.3874	15.5115	14.0796
Pag_A05G001026_v3_1	305.822	355.087	509.219	104.304	141.671	95.5402
Pag_A01G001831_v3_1	112.476	225.324	317.91	36.5065	47.5685	31.1763
Pag_A01G002908_v3_1	128.278	242.425	348.857	46.937	39.2957	52.2957
Pag_B16G000108_v3_1	521.478	1108.52	2201.93	159.586	249.217	155.881
Pag_B12G001605_v3_1	42.7594	158.934	219.442	7.30131	14.4774	14.0796
Pag_A01G000373_v3_1	52.9844	291.714	670.518	20.8609	11.3751	26.1478
Pag_B12G000907_v3_1	73.4346	83.4907	70.3341	346.291	187.172	264.496
Pag_B04G000655_v3_1	455.48	1109.52	1565.17	221.125	162.353	94.5345
Pag_B08G001153_v3_1	14.8728	100.591	226.945	0	2.06819	0
Pag_A01G003542_v3_1	76.2232	47.2779	17.818	208.609	389.855	529.997
Pag_B18G001361_v3_1	129.208	352.069	367.613	38.5926	55.8413	19.108
Pag_A10G000195_v3_1	112.476	800.706	921.846	58.4105	48.6026	15.0853
Pag_B02G000588_v3_1	632.095	1213.13	1431.06	296.225	314.366	229.297
Pag_A19G000187_v3_1	26.0274	85.5025	232.571	4.17218	5.17049	7.03981
Pag_A13G001254_v3_1	160.812	424.495	664.892	71.97	61.0118	54.3071
Pag_A05G002213_v3_1	442.466	295.738	214.753	927.266	1751.76	3315.75
Pag_A09G000514_v3_1	191.488	31.1833	103.157	6.25826	5.17049	10.0569
Pag_B01G002678_v3_1	65.0686	77.4552	186.62	13.5596	15.5115	7.03981
Pag_B02G000587_v3_1	103.18	139.822	229.758	36.5065	31.0229	21.1194
Pag_A04G000598_v3_1	521.478	440.589	757.733	70.927	164.422	148.842
Pag_B10G000725_v3_1	84.5892	92.5439	46.8894	230.513	337.116	288.632
Pag_A01G003926_v3_1	75.2937	106.627	171.615	15.6457	22.7501	23.1308
Pag_A16G000316_v3_1	16.7319	36.2128	10.3157	147.069	108.58	152.864
Pag_B13G000927_v3_1	32.5343	50.2956	70.3341	6.25826	2.06819	2.01137
Pag_B01G002822_v3_1	85.5187	174.023	145.357	16.6887	33.0911	25.1422
Pag_B06G000855_v3_1	291.879	352.069	459.516	125.165	122.024	136.773
Pag_A01G005084_v3_1	54.8435	58.3429	132.228	5.21522	11.3751	2.01137
Pag_B16G000655_v3_1	158.953	108.639	301.968	37.5496	24.8183	34.1933
Pag_A07G002491_v3_1	682.291	585.441	626.442	248.244	184.069	115.654
Pag_B04G001797_v3_1	52.0549	60.3547	75.9608	8.34435	0	2.01137
Pag_A12G001196_v3_1	2.78865	10.0591	7.5023	77.1853	72.3868	41.2331
Pag_A16G000694_v3_1	13.9433	5.02956	1.87558	64.6687	72.3868	92.5232
Pag_A06G002095_v3_1	198.924	235.383	216.629	91.7879	73.4209	66.3753
Pag_A11G001765_v3_1	74.3641	89.5262	158.486	6.25826	6.20458	21.1194
Pag_B08G001239_v3_1	44.6185	95.5616	49.7028	207.566	306.093	395.235
Pag_B16G001299_v3_1	63.2095	316.862	199.749	18.7748	21.716	5.02843
Pag_B08G001908_v3_1	142.221	186.094	432.32	43.8079	43.4321	41.2331
Pag_A10G001081_v3_1	68.7868	294.732	255.078	31.2913	22.7501	21.1194
Pag_B02G002350_v3_1	158.024	748.399	747.417	30.2483	52.739	87.4947
Pag_A16G001291_v3_1	1754.99	6107.9	5146.58	873.028	513.946	237.342
Pag_A15G000047_v3_1	348.582	294.732	512.97	79.2714	118.921	124.705
Pag_B02G001652_v3_1	157.094	118.698	196.935	12.5165	22.7501	1.00569
Pag_B04G000369_v3_1	1.8591	0	0.937788	98.0461	13.4433	93.5288
Pag_A01G004101_v3_1	985.325	1370.05	1659.88	338.989	477.753	494.798
Pag_A13G001303_v3_1	49.2662	42.2483	26.2581	133.51	191.308	143.813
Pag_A05G000742_v3_1	4460.92	4714.71	5722.38	1102.5	1817.94	670.793
Pag_B06G002050_v3_1	1830.29	2538.92	4687.06	763.508	226.467	300.7
Pag_B01G001409_v3_1	209.149	156.922	350.733	65.7118	32.057	34.1933
Pag_B16G001361_v3_1	96.6733	156.922	22.5069	721.787	1170.6	609.446
Pag_A18G001078_v3_1	271.429	555.263	990.304	95.9601	97.2052	125.711
Pag_A18G000272_v3_1	413.65	1069.28	1112.22	141.854	230.604	127.722
novel.322	22.3092	160.946	191.309	8.34435	5.17049	8.04549
Pag_A10G001990_v3_1	355.089	523.074	576.74	185.662	156.149	129.734
Pag_A03G000901_v3_1	1134.05	1283.54	1184.43	626.869	543.935	607.435
Pag_A05G001146_v3_1	689.727	605.559	856.201	245.115	300.922	183.035
Pag_B19G001276_v3_1	21.3797	66.3902	133.166	1.04304	4.13639	0
Pag_B14G001410_v3_1	399.707	1303.66	1495.77	233.642	127.194	125.711
Pag_B01G000152_v3_1	316.047	392.306	451.076	100.132	144.774	68.3867
Pag_B09G001505_v3_1	63.2095	175.029	423.88	19.8178	23.7842	17.0967
Pag_B18G001089_v3_1	40.9003	33.1951	97.53	1.04304	5.17049	3.01706
Pag_B03G000903_v3_1	147.799	174.023	93.7788	375.496	598.742	484.741
Pag_B07G001044_v3_1	346.723	432.542	543.917	173.145	130.296	105.597
Pag_B01G002068_v3_1	181.263	206.212	337.604	58.4105	75.4891	54.3071
Pag_B10G000642_v3_1	366.243	400.353	439.823	802.101	1005.14	1176.65
Pag_B02G001019_v3_1	1355.29	2082.24	2917.46	665.462	407.434	607.435
Pag_A15G000865_v3_1	1217.71	760.47	1126.28	402.615	312.297	392.218
Pag_A02G002567_v3_1	180.333	211.242	319.786	71.97	72.3868	57.3241
Pag_A05G000904_v3_1	1271.63	1437.45	1911.21	585.148	296.786	257.456
Pag_A02G001403_v3_1	206.36	355.087	617.065	75.0992	92.0347	61.3469
Pag_A04G001679_v3_1	27.8865	114.674	140.668	1.04304	7.23868	7.03981
Pag_B08G001041_v3_1	18.591	19.1123	8.44009	74.0561	83.7619	79.4492
Pag_B03G000975_v3_1	18.591	47.2779	216.629	1.04304	1.0341	0
Pag_A01G004045_v3_1	195.206	498.932	663.016	93.874	84.796	70.3981
Pag_B06G001174_v3_1	143.151	277.632	332.915	33.3774	57.9095	61.3469
Pag_A14G001180_v3_1	8.36596	90.5321	256.016	3.12913	2.06819	2.01137
Pag_B09G001584_v3_1	106.898	153.905	298.217	34.4205	36.1934	19.108
Pag_A03G000248_v3_1	65.0686	66.3902	86.2765	13.5596	3.10229	12.0682
Pag_A14G000819_v3_1	195.206	248.46	304.781	41.7218	72.3868	21.1194
Pag_B01G001976_v3_1	99.462	561.299	277.585	42.7648	31.0229	13.0739
Pag_B15G000806_v3_1	210.079	199.171	200.687	398.443	479.821	506.866
Pag_B09G001278_v3_1	26.957	95.5616	176.304	2.08609	7.23868	0
Pag_B16G000575_v3_1	102.251	28.1655	19.6935	334.817	406.4	517.929
Pag_A01G004928_v3_1	6437.14	11485.5	9552.31	3403.45	1678.34	1652.34
novel.720	3.71821	2.01182	0	29.2052	40.3298	55.3128
Pag_A02G002572_v3_1	38.1116	99.5853	352.608	9.3874	5.17049	0
Pag_A01G001454_v3_1	731.557	782.6	1150.67	300.397	342.286	215.217
Pag_B14G000342_v3_1	1320.89	818.812	1139.41	378.625	448.798	306.734
Pag_B01G000376_v3_1	13.0137	123.727	522.348	4.17218	2.06819	9.05118
Pag_B01G000995_v3_1	228.67	72.4257	468.894	15.6457	7.23868	33.1877
Pag_B04G000125_v3_1	46.4776	35.2069	28.1336	177.317	124.092	119.677
Pag_B05G000242_v3_1	292.809	971.711	1414.18	115.778	132.364	156.887
Pag_A05G000781_v3_1	125.489	295.738	521.41	36.5065	49.6367	55.3128
Pag_B01G004624_v3_1	134.785	124.733	144.419	47.98	33.0911	46.2616
Pag_A06G001945_v3_1	23.2388	220.295	326.35	11.4735	12.4092	4.02275
Pag_A01G002189_v3_1	1115.46	714.198	1368.23	170.016	374.343	198.12
Pag_A14G000724_v3_1	99.462	89.5262	136.917	30.2483	27.9206	29.1649
Pag_B08G001438_v3_1	271.429	238.401	396.684	100.132	106.512	85.4833
Pag_A05G000084_v3_1	7798.94	11446.3	11705.5	4654.06	3215.01	3384.13
Pag_A04G001633_v3_1	32.5343	39.2306	120.037	3.12913	4.13639	5.02843
Pag_B11G000438_v3_1	206.36	111.656	71.2719	428.691	722.834	913.163
Pag_A11G001455_v3_1	12.0842	11.065	7.5023	49.0231	54.8072	80.4549
Pag_A15G000144_v3_1	25.0979	30.1774	138.793	2.08609	2.06819	2.01137
Pag_B03G001381_v3_1	21.3797	98.5794	135.041	7.30131	3.10229	1.00569
Pag_A09G001304_v3_1	838.455	2533.89	3013.11	183.576	220.263	500.832
Pag_A05G002498_v3_1	798.485	1401.24	1672.08	321.258	369.173	445.519
Pag_A08G002336_v3_1	27.8865	84.4966	85.3387	6.25826	6.20458	7.03981
Pag_B08G002308_v3_1	286.302	256.508	513.908	83.4435	55.8413	106.603
Pag_A09G001413_v3_1	1148.93	1169.88	3186.6	291.009	439.491	360.036
Pag_B14G000220_v3_1	16.7319	102.603	135.979	3.12913	6.20458	3.01706
Pag_A18G001337_v3_1	31.6047	75.4434	123.788	5.21522	8.27278	1.00569
Pag_A02G002643_v3_1	89.2369	107.633	414.502	8.34435	15.5115	27.1535
Pag_B05G000029_v3_1	5969.58	10126.5	9834.58	3226.14	2944.08	3394.19
Pag_A09G000276_v3_1	59.4913	71.4198	120.037	12.5165	6.20458	17.0967
Pag_A12G001027_v3_1	122.701	168.993	316.972	36.5065	45.5003	43.2445
Pag_A17G000733_v3_1	11.1546	98.5794	123.788	1.04304	1.0341	0
Pag_B04G002046_v3_1	118.983	189.111	185.682	53.1952	40.3298	49.2786
Pag_B19G000280_v3_1	13.0137	18.1064	16.8802	59.4535	79.6255	136.773
Pag_A01G005113_v3_1	358.807	799.7	1106.59	155.414	156.149	185.046
Pag_B06G002655_v3_1	204.501	214.259	169.74	74.0561	43.4321	66.3753
Pag_A04G001416_v3_1	28.8161	95.5616	175.366	10.4304	6.20458	3.01706
Pag_A01G004793_v3_1	116.194	144.851	242.887	38.5926	45.5003	33.1877
Pag_A17G001189_v3_1	73.4346	97.5735	246.638	13.5596	16.5456	2.01137
Pag_B02G001271_v3_1	391.341	323.904	470.77	128.294	40.3298	47.2673
Pag_A08G002267_v3_1	22.3092	23.136	34.6982	149.155	101.342	90.5118
Pag_B14G000592_v3_1	237.036	238.401	88.1521	645.644	919.313	981.55
novel.1001	142.221	420.471	608.624	30.2483	75.4891	50.2843
Pag_B01G001638_v3_1	187.769	236.389	764.297	66.7548	50.6708	45.2559
Pag_B14G000664_v3_1	313.259	228.342	343.23	116.821	91.0006	105.597
Pag_B05G002198_v3_1	508.465	307.809	189.433	1021.14	1706.26	2829
Pag_A06G002544_v3_1	130.137	89.5262	196.935	18.7748	14.4774	36.2047
Pag_B15G000942_v3_1	71.5755	61.3606	30.947	146.026	421.912	645.651
Pag_A07G002350_v3_1	3498.83	2089.28	2736.47	1033.66	812.801	1143.47
Pag_A07G002628_v3_1	68.7868	91.538	194.122	22.947	16.5456	12.0682
Pag_B13G000861_v3_1	423.875	363.134	618.002	173.145	154.081	162.921
Pag_B06G001795_v3_1	461.987	796.682	751.168	200.264	86.8642	52.2957
Pag_A14G000280_v3_1	83.6596	143.845	372.302	16.6887	26.8865	29.1649
Pag_B06G000645_v3_1	1638.8	3185.72	2667.07	732.217	476.719	214.211
Pag_B03G000178_v3_1	239.824	1034.08	1438.57	40.6787	138.569	100.569
Pag_A06G003107_v3_1	122.701	74.4375	17.818	5.21522	3.10229	3.01706
Pag_B05G000800_v3_1	146.869	526.092	787.742	38.5926	45.5003	89.5061
Pag_A13G000135_v3_1	12.0842	24.1419	75.9608	0	0	0
Pag_A09G001440_v3_1	26.0274	167.987	396.684	5.21522	8.27278	16.091
Pag_B07G000326_v3_1	146.869	88.5203	56.2673	343.162	377.446	479.712
Pag_B14G001427_v3_1	120.842	63.3725	112.535	14.6026	15.5115	26.1478
Pag_B14G000673_v3_1	138.503	245.443	435.134	30.2483	51.7049	59.3355
Pag_A05G001492_v3_1	335.568	260.531	310.408	118.907	62.0458	100.569
Pag_A06G001033_v3_1	859.835	993.841	1260.39	470.413	437.423	400.263
Pag_B01G002914_v3_1	35.323	153.905	274.772	10.4304	17.5797	6.03412
Pag_A01G004042_v3_1	633.954	1267.45	1568.92	275.364	261.627	99.563
Pag_B06G001476_v3_1	1202.84	745.381	1537.97	404.701	361.934	345.956
Pag_A05G001851_v3_1	726.909	497.926	1026.88	239.9	203.717	252.427
Pag_B08G001110_v3_1	654.404	512.009	697.714	278.493	273.002	273.547
Pag_B05G001048_v3_1	355.089	465.737	520.472	125.165	179.933	175.995
Pag_B10G001982_v3_1	43.6889	137.81	158.486	11.4735	15.5115	17.0967
Pag_A01G002769_v3_1	192.417	215.265	603.936	47.98	32.057	71.4037
Pag_B01G003850_v3_1	701.811	1101.47	1150.67	279.536	312.297	411.326
Pag_B05G001358_v3_1	53.914	43.2542	148.171	11.4735	4.13639	5.02843
Pag_B14G000419_v3_1	535.422	1007.92	1211.62	253.46	284.377	265.501
Pag_A08G001172_v3_1	86.4483	442.601	551.419	7.30131	39.2957	36.2047
Pag_B12G001455_v3_1	979.747	2051.05	1527.66	511.092	403.298	507.872
Pag_B10G001655_v3_1	108.758	468.755	810.249	25.0331	61.0118	52.2957
Pag_B14G000223_v3_1	120.842	233.372	286.963	31.2913	43.4321	59.3355
Pag_A12G001856_v3_1	0.929551	1.00591	0.937788	210.695	3.10229	86.489
novel.439	164.531	292.72	300.092	73.0131	28.9547	59.3355
Pag_B09G000252_v3_1	81.8005	92.5439	169.74	18.7748	27.9206	23.1308
Pag_A01G002947_v3_1	24.1683	53.3133	343.23	5.21522	7.23868	2.01137
Pag_A13G001078_v3_1	4678.43	2449.4	4316.64	685.28	1392.93	623.526
Pag_A02G001098_v3_1	199.854	216.271	367.613	85.5296	67.2163	48.273
Pag_B03G000598_v3_1	86.4483	96.5676	48.765	198.178	408.469	384.172
Pag_B05G000465_v3_1	1.8591	6.03547	2.81336	50.0661	37.2275	31.1763
Pag_A05G000940_v3_1	250.979	440.589	499.841	103.261	137.535	110.626
novel.1443	18.591	50.2956	132.228	0	3.10229	0
Pag_A04G001903_v3_1	204.501	60.3547	277.585	14.6026	6.20458	29.1649
Pag_A06G002303_v3_1	456.41	448.637	442.636	903.276	1018.59	811.589
Pag_A15G001292_v3_1	627.447	564.317	1016.56	284.751	187.172	170.967
Pag_A18G001133_v3_1	106.898	113.668	197.873	657.118	524.287	362.047
Pag_B09G001371_v3_1	1847.02	3769.15	3471.69	826.091	699.05	1121.34
Pag_B08G000352_v3_1	382.046	2739.1	3707.08	128.294	284.377	251.422
Pag_B05G001689_v3_1	302.104	241.419	391.058	113.692	55.8413	46.2616
Pag_B04G000955_v3_1	662.77	641.772	496.09	1263.13	1356.74	1809.23
Pag_A07G001610_v3_1	39.0412	59.3488	123.788	7.30131	9.30688	10.0569
Pag_A12G001316_v3_1	28.8161	20.1182	8.44009	73.0131	180.967	137.779
Pag_B05G002103_v3_1	36.2525	33.1951	124.726	4.17218	6.20458	3.01706
Pag_A10G001012_v3_1	950.931	1052.18	1399.18	505.876	379.514	294.666
Pag_B10G000730_v3_1	93.8847	97.5735	77.8364	212.781	230.604	209.183
Pag_A01G004913_v3_1	27.8865	51.3015	96.5922	2.08609	1.0341	7.03981
Pag_A17G000896_v3_1	364.384	314.85	141.606	933.524	1172.67	973.505
Pag_A13G000483_v3_1	375.539	323.904	498.903	170.016	123.058	106.603
Pag_B11G000081_v3_1	118.053	373.193	348.857	29.2052	67.2163	26.1478
Pag_B16G000150_v3_1	2.78865	7.04138	1.87558	21.9039	56.8754	142.807
Pag_A17G000745_v3_1	644.179	683.014	1436.69	233.642	140.637	56.3184
Pag_B06G001435_v3_1	348.582	9600.42	12912.4	1.04304	58.9436	5.02843
Pag_A03G000576_v3_1	0.929551	2.01182	1.87558	44.8509	21.716	32.182
Pag_A05G002050_v3_1	91.096	67.3961	162.237	23.99	17.5797	10.0569
Pag_A14G000709_v3_1	28.8161	25.1478	10.3157	309.784	43.4321	582.292
Pag_B05G000334_v3_1	885.863	941.534	989.366	446.423	491.196	512.9
Pag_B04G000691_v3_1	92.9551	202.188	88.1521	564.287	1444.63	433.451
Pag_A08G001748_v3_1	77.1528	89.5262	45.0138	213.824	470.514	256.45
Pag_B03G001056_v3_1	226.811	287.691	203.5	500.661	1008.25	798.515
Pag_B13G001528_v3_1	2.78865	5.02956	0	28.1622	45.5003	54.3071
Pag_A07G002496_v3_1	90.1665	195.147	384.493	34.4205	38.2616	32.182
Pag_B04G000623_v3_1	10.2251	44.2601	140.668	0	1.0341	0
Pag_B01G001075_v3_1	157.094	625.677	753.044	60.4966	97.2052	75.4265
Pag_A13G001330_v3_1	558.66	159.94	537.353	83.4435	54.8072	86.489
Pag_A02G001413_v3_1	19.5206	69.4079	47.8272	1.04304	4.13639	1.00569
Pag_A10G001310_v3_1	275.147	405.383	577.677	126.208	120.989	65.3696
Pag_A13G000663_v3_1	128.278	160.946	360.111	41.7218	26.8865	8.04549
Pag_A01G004148_v3_1	434.101	692.067	853.387	158.543	140.637	250.416
Pag_B11G000531_v3_1	75.2937	85.5025	43.1383	205.48	267.831	545.082
Pag_A18G000693_v3_1	1181.46	77.4552	1086.9	81.3574	39.2957	50.2843
Pag_A02G000876_v3_1	26.0274	115.68	263.518	5.21522	9.30688	0
Pag_A12G001926_v3_1	14.8728	110.65	316.035	7.30131	6.20458	7.03981
Pag_B05G000361_v3_1	2.78865	45.266	117.224	0	0	0
Pag_A13G001071_v3_1	121.771	183.076	114.41	47.98	25.8524	25.1422
Pag_A18G000948_v3_1	69.7164	14.0828	21.5691	232.599	252.32	234.325
Pag_A06G000892_v3_1	39.9707	175.029	243.825	2.08609	16.5456	1.00569
Pag_B05G000771_v3_1	5766.01	6354.35	7372.89	2230.03	2972	1492.44
Pag_B14G000131_v3_1	0.929551	3.01774	7.5023	90.7448	43.4321	33.1877
Pag_B03G000608_v3_1	36.2525	248.46	416.378	7.30131	19.6479	22.1251
Pag_A09G000948_v3_1	133.855	277.632	259.767	23.99	33.0911	67.381
Pag_B10G002208_v3_1	66.9277	237.395	346.982	28.1622	24.8183	35.199
Pag_B12G001485_v3_1	27.8865	172.011	202.562	15.6457	10.341	8.04549
Pag_B12G001080_v3_1	27.8865	37.2187	26.2581	117.864	94.1029	94.5345
Pag_A02G001562_v3_1	32.5343	11.065	4.68894	90.7448	162.353	199.126
Pag_B17G000686_v3_1	331.85	426.507	1176.92	140.811	80.6596	43.2445
Pag_B14G000515_v3_1	30.6752	109.644	132.228	11.4735	10.341	9.05118
Pag_B07G000586_v3_1	758.514	635.736	605.811	305.612	216.126	157.893
Pag_A06G001557_v3_1	112.476	264.555	751.168	58.4105	34.1252	34.1933
Pag_B18G001435_v3_1	0	0	0	9.3874	31.0229	38.2161
Pag_A02G001663_v3_1	27.8865	467.749	1356.04	10.4304	2.06819	3.01706
novel.1409	64.139	45.266	21.5691	213.824	162.353	200.132
Pag_A01G004275_v3_1	67.8573	86.5084	85.3387	26.0761	15.5115	14.0796
Pag_B03G001054_v3_1	522.408	365.146	290.714	932.481	1288.49	1120.33
Pag_A02G001737_v3_1	28.8161	207.218	278.523	4.17218	19.6479	8.04549
Pag_A08G001050_v3_1	302.104	244.437	359.173	118.907	72.3868	111.631
Pag_A11G001226_v3_1	19.5206	365.146	586.118	12.5165	24.8183	8.04549
Pag_A15G000512_v3_1	329.991	622.66	970.611	56.3244	115.819	166.944
Pag_A16G001069_v3_1	804.992	846.978	745.542	1856.62	2032	1414
Pag_A04G002151_v3_1	26.957	325.916	397.622	16.6887	22.7501	11.0626
Pag_B06G002426_v3_1	143.151	190.117	339.479	46.937	54.8072	62.3526
Pag_B18G001427_v3_1	565.167	1292.6	1512.65	249.288	316.434	310.757
Pag_A14G000935_v3_1	96.6733	481.832	716.47	45.8939	67.2163	34.1933
Pag_B12G000843_v3_1	125.489	89.5262	42.2005	1296.5	400.196	309.751
Pag_B19G001288_v3_1	167.319	700.115	708.03	36.5065	111.683	54.3071
Pag_A19G000512_v3_1	18.591	17.1005	10.3157	57.3674	99.2734	69.3924
Pag_A05G000050_v3_1	42.7594	109.644	14.0668	2.08609	1.0341	0
Pag_B02G000207_v3_1	93.8847	242.425	367.613	31.2913	50.6708	35.199
Pag_A07G001655_v3_1	675.784	696.091	1162.86	304.569	323.673	250.416
Pag_B18G000277_v3_1	14.8728	76.4493	117.224	0	4.13639	0
Pag_A04G001993_v3_1	856.117	944.551	1874.64	6312.5	5636.87	3090.47
Pag_A04G000898_v3_1	778.035	1135.67	1587.68	393.228	423.98	367.076
Pag_B06G001570_v3_1	60.4208	109.644	156.611	2.08609	19.6479	10.0569
Pag_A14G001043_v3_1	52.0549	72.4257	89.0899	7.30131	14.4774	17.0967
Pag_A12G000666_v3_1	166.39	286.685	268.207	43.8079	86.8642	63.3582
Pag_A03G002003_v3_1	40.9003	67.3961	108.783	6.25826	9.30688	14.0796
Pag_A02G000138_v3_1	28.8161	49.2897	146.295	8.34435	4.13639	4.02275
Pag_B16G000963_v3_1	179.403	103.609	393.871	43.8079	13.4433	31.1763
Pag_B01G000863_v3_1	156.165	230.354	250.389	1511.37	819.005	496.809
Pag_B01G003433_v3_1	5.57731	6.03547	0.937788	213.824	128.228	10.0569
Pag_A02G001554_v3_1	599.561	557.275	676.145	233.642	106.512	72.4094
Pag_B07G000581_v3_1	117.123	312.839	447.325	56.3244	48.6026	59.3355
Pag_A17G000370_v3_1	234.247	308.815	519.535	50.0661	89.9665	106.603
Pag_B09G000047_v3_1	28.8161	63.3725	131.29	1.04304	7.23868	7.03981
Pag_B07G000606_v3_1	13.9433	3.01774	0	54.2383	110.648	185.046
Pag_A06G001667_v3_1	82.7301	278.638	331.977	12.5165	46.5344	25.1422
Pag_A08G001179_v3_1	468.494	428.519	600.184	210.695	185.103	233.319
Pag_B13G001436_v3_1	20.4501	46.272	100.343	3.12913	3.10229	5.02843
Pag_B05G001538_v3_1	131.067	148.875	239.136	56.3244	24.8183	38.2161
novel.1105	28.8161	34.201	30.947	2.08609	3.10229	3.01706
Pag_A09G000863_v3_1	19.5206	30.1774	236.323	2.08609	1.0341	5.02843
Pag_B14G000506_v3_1	41.8298	55.3252	125.664	5.21522	4.13639	13.0739
Pag_A18G000861_v3_1	42.7594	164.97	457.641	27.1191	11.3751	10.0569
Pag_A03G000543_v3_1	304.893	249.466	264.456	118.907	125.126	122.694
Pag_B18G000071_v3_1	13.9433	191.123	397.622	14.6026	7.23868	6.03412
Pag_B10G000079_v3_1	197.065	373.193	458.578	105.347	92.0347	91.5175
Pag_B16G001298_v3_1	2061.75	8709.19	6107.81	758.293	736.277	98.5573
Pag_B13G001546_v3_1	69.7164	61.3606	129.415	18.7748	15.5115	18.1024
Pag_B19G000646_v3_1	3364.98	6541.45	7265.98	2009.95	982.393	746.219
Pag_B12G000826_v3_1	194.276	89.5262	171.615	42.7648	29.9888	17.0967
Pag_B02G000615_v3_1	101.321	128.757	181.931	42.7648	38.2616	39.2218
Pag_A01G002847_v3_1	340.216	391.3	503.592	161.672	182.001	166.944
Pag_B08G001258_v3_1	1.8591	0	0.937788	32.3344	17.5797	67.381
Pag_A04G000120_v3_1	9.29551	15.0887	90.9654	0	0	0
Pag_B08G001475_v3_1	5388.61	5795.06	6820.53	3023.78	1703.16	1826.33
Pag_B01G002569_v3_1	173.826	16.0946	30.0092	3.12913	0	1.00569
Pag_A05G001564_v3_1	49.2662	118.698	80.6498	221.125	390.889	559.162
Pag_B15G000751_v3_1	239.824	384.258	796.182	125.165	64.114	80.4549
Pag_B01G002731_v3_1	64.139	57.337	34.6982	131.424	258.524	219.24
Pag_A01G003198_v3_1	18.591	96.5676	322.599	11.4735	2.06819	5.02843
Pag_B04G001708_v3_1	25.0979	1078.34	719.283	3.12913	10.341	1.00569
Pag_B03G002388_v3_1	1285.57	1794.55	2016.24	755.164	749.721	668.782
Pag_A16G001434_v3_1	1375.74	1179.93	1452.63	707.184	467.412	483.735
Pag_A08G000459_v3_1	534.492	698.103	295.403	1360.13	1900.67	1947.01
Pag_B13G000500_v3_1	118.053	36.2128	45.9516	236.771	367.105	648.668
Pag_B02G001894_v3_1	89.2369	20.1182	53.4539	344.205	260.593	265.501
Pag_A13G000182_v3_1	23.2388	38.2247	28.1336	178.361	112.717	87.4947
Pag_A11G001398_v3_1	6.50686	7.04138	0	34.4205	71.3527	80.4549
Pag_A07G002025_v3_1	10.2251	148.875	204.438	2.08609	5.17049	8.04549
Pag_B07G000599_v3_1	1240.95	1286.56	1074.71	2913.22	3179.85	2122
Pag_A15G001066_v3_1	166.39	302.78	592.682	71.97	78.5914	40.2275
Pag_B06G000444_v3_1	0.929551	1.00591	0.937788	28.1622	25.8524	29.1649
Pag_A08G001687_v3_1	50.1958	164.97	587.993	26.0761	18.6138	21.1194
Pag_A17G000798_v3_1	211.938	669.937	914.343	32.3344	133.399	45.2559
Pag_B19G000655_v3_1	1254.89	1344.9	1120.66	643.558	649.413	677.833
Pag_A02G001239_v3_1	60.4208	24.1419	38.4493	146.026	150.978	258.461
Pag_A02G000706_v3_1	259.345	522.068	231.634	928.309	1406.37	1329.52
Pag_B01G000426_v3_1	59.4913	79.4671	60.0184	180.447	215.092	154.876
Pag_B01G004724_v3_1	0	1.00591	0.937788	13.5596	84.796	41.2331
Pag_A11G000523_v3_1	307.682	376.211	303.843	794.8	671.129	643.639
Pag_B02G001722_v3_1	348.582	457.69	642.385	182.533	162.353	112.637
Pag_A08G000587_v3_1	16.7319	122.721	326.35	5.21522	12.4092	2.01137
Pag_A08G002229_v3_1	3.71821	7.04138	0	12.5165	102.376	279.581
Pag_A04G001921_v3_1	837.526	701.121	1200.37	398.443	262.661	294.666
Pag_B12G000565_v3_1	145.01	236.389	401.373	61.5396	46.5344	70.3981
Pag_A05G001338_v3_1	34.3934	52.3074	160.362	8.34435	9.30688	5.02843
Pag_B04G001944_v3_1	765.95	697.097	1285.71	5027.47	3707.24	2024.45
Pag_B04G000906_v3_1	115.264	414.436	419.191	45.8939	71.3527	52.2957
Pag_B16G001087_v3_1	739.923	865.084	702.403	1880.61	1780.72	1369.74
Pag_B02G000627_v3_1	26.0274	12.0709	6.56452	70.927	130.296	90.5118
Pag_A03G000386_v3_1	81.8005	79.4671	84.4009	23.99	17.5797	28.1592
Pag_A04G001887_v3_1	11.1546	91.538	51.5783	2.08609	0	1.00569
Pag_A16G000507_v3_1	28.8161	29.1714	31.8848	100.132	87.8983	86.489
Pag_A02G002234_v3_1	628.377	665.914	907.779	295.181	279.206	350.985
Pag_B02G000032_v3_1	260.274	35.2069	26.2581	1475.91	734.209	1877.62
Pag_B08G001825_v3_1	20.4501	46.272	58.1429	2.08609	4.13639	4.02275
Pag_A01G001835_v3_1	368.102	1264.43	2087.52	189.834	197.513	228.291
Pag_A17G000117_v3_1	306.752	321.892	100.343	893.889	1023.76	1315.44
Pag_A05G001670_v3_1	468.494	1122.6	1511.71	281.622	243.013	212.2
Pag_A08G001555_v3_1	285.372	1173.9	1837.13	19.8178	10.341	0
Pag_B10G000894_v3_1	12.0842	516.033	1092.52	4.17218	7.23868	2.01137
Pag_B11G000250_v3_1	36.2525	55.3252	105.97	6.25826	5.17049	12.0682
Pag_B07G000616_v3_1	97.6029	149.881	114.41	308.741	275.07	321.82
Pag_A02G001532_v3_1	11.1546	14.0828	30.0092	83.4435	102.376	83.472
Pag_B01G004690_v3_1	158.953	219.289	183.806	393.228	649.413	475.69
Pag_A17G000871_v3_1	117.123	299.762	396.684	28.1622	66.1822	48.273
Pag_B03G001747_v3_1	935.129	645.796	523.286	1896.25	1651.45	1881.64
Pag_A11G000593_v3_1	15.8024	122.721	233.509	2.08609	11.3751	4.02275
Pag_B13G000419_v3_1	38.1116	126.745	428.569	16.6887	7.23868	19.108
Pag_B15G000497_v3_1	989.043	1003.9	1261.32	430.777	451.901	235.331
Pag_A01G001386_v3_1	72.505	192.129	638.634	15.6457	33.0911	35.199
Pag_A03G001597_v3_1	11.1546	25.1478	203.5	2.08609	1.0341	0
Pag_B08G000636_v3_1	383.905	355.087	452.952	171.059	139.603	84.4777
Pag_A08G001055_v3_1	76.2232	213.253	208.189	38.5926	24.8183	35.199
Pag_A05G001684_v3_1	185.91	179.052	290.714	84.4866	66.1822	66.3753
Pag_B04G000973_v3_1	237.965	416.448	960.295	130.381	46.5344	48.273
Pag_A15G000255_v3_1	1075.49	876.149	913.406	385.926	467.412	271.535
Pag_A11G000791_v3_1	37.1821	60.3547	103.157	10.4304	3.10229	10.0569
Pag_B03G001953_v3_1	35.323	76.4493	234.447	14.6026	8.27278	8.04549
Pag_A09G000689_v3_1	212.867	154.91	237.26	82.4005	70.3186	65.3696
Pag_B08G001555_v3_1	806.851	822.836	1361.67	376.539	309.195	403.28
Pag_A06G002665_v3_1	3.71821	85.5025	196.935	0	2.06819	0
Pag_B10G000124_v3_1	0.929551	0	0.937788	26.0761	40.3298	27.1535
Pag_A01G004924_v3_1	0.929551	0	0	47.98	32.057	16.091
Pag_A03G000152_v3_1	95.7438	28.1655	83.4631	221.125	419.844	419.371
Pag_A13G000027_v3_1	54.8435	131.774	343.23	16.6887	24.8183	21.1194
Pag_B16G000358_v3_1	193.347	331.951	683.648	71.97	87.8983	91.5175
Pag_A01G000310_v3_1	108.758	89.5262	88.1521	192.963	276.104	281.592
Pag_A15G000758_v3_1	46.4776	50.2956	183.806	9.3874	9.30688	12.0682
Pag_A05G000823_v3_1	131.067	115.68	69.3963	297.268	313.332	288.632
Pag_B14G000179_v3_1	49.2662	206.212	372.302	33.3774	13.4433	17.0967
Pag_B01G001293_v3_1	131.996	217.277	482.961	37.5496	46.5344	65.3696
Pag_A13G000545_v3_1	20.4501	45.266	108.783	4.17218	5.17049	1.00569
Pag_A19G000777_v3_1	239.824	160.946	480.147	67.7979	54.8072	74.4208
Pag_B12G000139_v3_1	25.0979	38.2247	10.3157	59.4535	300.922	322.825
Pag_A05G000727_v3_1	97.6029	49.2897	23.4447	368.195	317.468	223.262
Pag_B15G001073_v3_1	114.335	361.122	791.493	35.4635	77.5573	25.1422
Pag_B02G000077_v3_1	1.8591	33.1951	119.099	0	0	0
Pag_A04G000683_v3_1	7.43641	64.3784	205.376	3.12913	2.06819	4.02275
Pag_B04G002216_v3_1	369.032	472.779	468.894	213.824	168.558	200.132
Pag_B10G001569_v3_1	216.585	323.904	1085.02	78.2283	97.2052	68.3867
Pag_B08G001260_v3_1	11.1546	35.2069	130.353	1.04304	2.06819	0
Pag_B06G001436_v3_1	12.0842	315.856	273.834	11.4735	13.4433	8.04549
Pag_A09G000977_v3_1	77.1528	89.5262	164.113	21.9039	31.0229	18.1024
Pag_B13G000458_v3_1	305.822	292.72	238.198	567.416	1245.05	2743.51
Pag_B05G002645_v3_1	231.458	99.5853	36.5737	627.913	800.391	965.459
novel.812	23.2388	85.5025	185.682	4.17218	5.17049	12.0682
Pag_A09G000557_v3_1	79.9414	105.621	79.712	189.834	298.854	244.382
novel.343	224.022	773.546	700.528	64.6687	149.944	47.2673
Pag_A02G002549_v3_1	250.049	99.5853	297.279	44.8509	33.0911	56.3184
Pag_B01G004714_v3_1	323.484	525.086	503.592	81.3574	185.103	95.5402
novel.1439	8.36596	27.1596	39.3871	0	0	0
Pag_B19G000635_v3_1	79.0119	231.36	378.866	31.2913	47.5685	26.1478
Pag_A12G001244_v3_1	317.907	685.026	1002.5	196.092	147.876	114.648
Pag_A01G001894_v3_1	979.747	4019.62	3072.19	568.459	651.481	428.422
novel.1284	209.149	241.419	369.489	103.261	86.8642	91.5175
Pag_A05G001525_v3_1	189.628	276.626	266.332	66.7548	16.5456	59.3355
Pag_A01G005082_v3_1	133.855	115.68	253.203	50.0661	21.716	34.1933
Pag_B03G000845_v3_1	1894.43	13871.5	15192.2	573.674	1905.84	719.066
Pag_B09G000297_v3_1	88.3074	43.2542	22.5069	222.168	251.286	280.587
Pag_B08G001003_v3_1	26.957	98.5794	167.864	4.17218	10.341	12.0682
Pag_B16G000838_v3_1	225.881	436.566	557.046	124.122	110.648	115.654
Pag_A01G001044_v3_1	15.8024	11.065	7.5023	50.0661	52.739	106.603
Pag_A16G000102_v3_1	1812.63	3466.37	4194.73	364.022	883.119	927.243
Pag_A07G001953_v3_1	157.094	728.28	1169.42	50.0661	39.2957	129.734
Pag_A05G000520_v3_1	336.498	294.732	467.018	160.629	97.2052	90.5118
Pag_B19G001336_v3_1	97.6029	162.958	105.032	26.0761	31.0229	42.2388
Pag_A13G001439_v3_1	14.8728	28.1655	21.5691	102.218	94.1029	65.3696
Pag_B18G001524_v3_1	6.50686	9.05321	4.68894	64.6687	37.2275	36.2047
Pag_B18G000792_v3_1	74.3641	105.621	316.035	22.947	17.5797	29.1649
Pag_B05G001096_v3_1	508.465	302.78	493.277	116.821	170.626	164.933
Pag_B08G001161_v3_1	79.0119	59.3488	67.5207	252.417	217.16	145.825
Pag_B14G000787_v3_1	45.548	72.4257	230.696	12.5165	16.5456	10.0569
Pag_B19G000521_v3_1	16.7319	489.879	1827.75	0	2.06819	0
Pag_B14G001412_v3_1	472.212	263.549	587.055	110.563	148.91	141.802
Pag_B04G001441_v3_1	13.9433	70.4138	211.002	7.30131	4.13639	1.00569
Pag_B03G001154_v3_1	32.5343	37.2187	25.3203	3.12913	0	3.01706
Pag_A08G001621_v3_1	17.6615	42.2483	18.7558	248.244	119.955	92.5232
Pag_B15G000138_v3_1	75.2937	96.5676	195.06	22.947	31.0229	19.108
Pag_A16G000049_v3_1	92.0256	165.975	281.336	22.947	33.0911	47.2673
Pag_A14G001360_v3_1	164.531	638.754	620.816	105.347	84.796	88.5004
Pag_A05G000804_v3_1	25.0979	24.1419	52.5161	1.04304	0	3.01706
Pag_A03G000566_v3_1	86.4483	172.011	221.318	44.8509	37.2275	31.1763
Pag_A02G002759_v3_1	249.12	31.1833	23.4447	1402.89	663.891	1761.96
Pag_A11G001062_v3_1	169.178	315.856	820.565	92.8309	58.9436	57.3241
Pag_B10G001975_v3_1	284.443	539.169	677.083	180.447	102.376	111.631
Pag_B01G001354_v3_1	236.106	163.964	387.306	77.1853	42.398	74.4208
Pag_B02G001074_v3_1	34.3934	375.205	497.028	16.6887	37.2275	19.108
Pag_B06G000805_v3_1	39.0412	78.4611	122.85	13.5596	11.3751	3.01706
Pag_A01G001604_v3_1	12.0842	108.639	120.037	5.21522	4.13639	0
Pag_B09G000158_v3_1	131.996	144.851	186.62	55.2813	62.0458	55.3128
Pag_A03G001940_v3_1	212.867	1829.75	2508.58	106.39	240.945	98.5573
Pag_A03G000951_v3_1	215.656	276.626	214.753	567.416	446.73	636.6
Pag_A01G000502_v3_1	47.4071	168.993	751.168	25.0331	5.17049	26.1478
Pag_B01G004318_v3_1	610.715	808.753	518.597	1294.42	1739.35	1593.01
Pag_A07G001902_v3_1	381.116	592.482	813.062	200.264	205.785	200.132
Pag_B16G001182_v3_1	235.177	251.478	333.853	44.8509	83.7619	106.603
Pag_B01G002551_v3_1	19.5206	149.881	200.687	8.34435	7.23868	14.0796
Pag_A14G000021_v3_1	1.8591	4.02365	6.56452	77.1853	215.092	9.05118
Pag_A13G000020_v3_1	413.65	784.611	688.336	230.513	220.263	240.359
Pag_B04G001300_v3_1	15.8024	87.5143	64.7074	0	4.13639	4.02275
Pag_A05G000660_v3_1	309.541	295.738	399.498	122.036	164.422	121.688
Pag_B15G001129_v3_1	106.898	127.751	242.887	33.3774	44.4662	41.2331
Pag_A15G000706_v3_1	18.591	53.3133	89.0899	6.25826	3.10229	4.02275
Pag_B09G001410_v3_1	562.379	1207.09	1346.66	313.956	69.2845	107.608
Pag_A05G000223_v3_1	54.8435	48.2838	88.1521	11.4735	16.5456	10.0569
Pag_A08G001980_v3_1	146.869	204.2	361.048	66.7548	32.057	61.3469
Pag_B02G002361_v3_1	77.1528	414.436	646.136	26.0761	59.9777	45.2559
Pag_A01G003794_v3_1	111.546	24.1419	41.2627	345.248	258.524	400.263
Pag_B04G000855_v3_1	627.447	1064.25	1425.44	307.698	395.025	263.49
Pag_A05G002092_v3_1	1679.7	1392.18	1672.08	824.005	740.414	888.021
Pag_A02G001439_v3_1	141.292	67.3961	32.8226	424.519	307.127	537.037
Pag_B18G000677_v3_1	110.617	89.5262	87.2143	255.546	192.342	272.541
Pag_A09G000211_v3_1	86.4483	87.5143	145.357	32.3344	25.8524	31.1763
Pag_A08G000474_v3_1	4008.23	3794.3	3394.79	6425.15	7841.56	9483.62
Pag_B12G000350_v3_1	478.719	338.992	347.919	986.72	792.119	837.737
Pag_A03G001588_v3_1	190.558	207.218	209.127	78.2283	50.6708	90.5118
Pag_B10G001780_v3_1	107.828	165.975	143.482	55.2813	40.3298	32.182
Pag_A02G001155_v3_1	7.43641	4.02365	1.87558	37.5496	35.1593	36.2047
Pag_A01G004839_v3_1	79.9414	188.106	420.129	45.8939	25.8524	29.1649
Pag_B15G001324_v3_1	8.36596	47.2779	9.37788	87.6157	299.888	260.473
Pag_B13G001489_v3_1	44.6185	25.1478	30.947	85.5296	136.501	164.933
Pag_B03G001582_v3_1	1592.32	861.061	536.415	2491.83	4946.09	8406.53
Pag_B05G000323_v3_1	14.8728	7.04138	2.81336	29.2052	104.444	135.768
Pag_B18G000821_v3_1	1011.35	769.523	992.18	186.705	23.7842	12.0682
Pag_B01G003769_v3_1	176.615	454.672	725.848	114.735	81.6937	69.3924
Pag_A01G004923_v3_1	5.57731	10.0591	5.62673	40.6787	36.1934	47.2673
Pag_B01G002739_v3_1	208.22	176.035	153.797	369.238	378.48	397.246
Pag_A02G002436_v3_1	3.71821	3.01774	1.87558	40.6787	13.4433	92.5232
Pag_B02G000208_v3_1	54.8435	57.337	137.855	11.4735	17.5797	14.0796
Pag_A18G000836_v3_1	960.227	1070.29	1223.81	236.771	40.3298	16.091
Pag_B03G001450_v3_1	277.006	166.981	362.924	83.4435	88.9324	81.4606
Pag_A16G000600_v3_1	105.039	128.757	148.171	51.1092	24.8183	25.1422
Pag_A04G001978_v3_1	219.374	294.732	471.707	124.122	73.4209	71.4037
Pag_B02G002146_v3_1	10.2251	59.3488	82.5254	1.04304	1.0341	4.02275
Pag_B06G002261_v3_1	662.77	11291.4	13672	130.381	347.457	48.273
Pag_A13G001343_v3_1	216.585	271.596	363.862	97.0031	122.024	88.5004
Pag_A03G001129_v3_1	44.6185	38.2247	92.841	10.4304	9.30688	4.02275
Pag_B16G000393_v3_1	171.037	265.561	311.346	89.7018	43.4321	28.1592
Pag_B03G001627_v3_1	11.1546	19.1123	26.2581	0	0	0
Pag_B14G001212_v3_1	36.2525	97.5735	604.873	1.04304	0	4.02275
Pag_A18G000653_v3_1	361.596	202.188	120.037	574.717	1205.76	1434.11
Pag_B08G001148_v3_1	297.456	311.833	128.477	663.376	998.938	897.072
Pag_B14G001431_v3_1	564.238	1098.46	1688.96	306.655	313.332	154.876
Pag_B08G001594_v3_1	16.7319	100.591	368.551	10.4304	5.17049	12.0682
Pag_B05G001178_v3_1	344.864	321.892	325.412	159.586	178.899	144.819
Pag_B18G000820_v3_1	127.349	334.969	224.131	53.1952	14.4774	6.03412
Pag_B09G001292_v3_1	5.57731	40.2365	100.343	1.04304	0	0
novel.1538	35.323	76.4493	94.7166	11.4735	3.10229	12.0682
Pag_B02G001819_v3_1	620.94	746.387	970.611	340.032	297.82	187.058
Pag_B07G001100_v3_1	250.049	346.034	593.62	112.649	80.6596	133.756
Pag_A16G000419_v3_1	297.456	274.614	252.265	510.049	514.981	584.304
Pag_B05G001260_v3_1	48.3367	47.2779	140.668	7.30131	15.5115	6.03412
Pag_B03G001791_v3_1	48.3367	1537.03	1989.05	7.30131	10.341	0
Pag_B15G001405_v3_1	327.202	405.383	536.415	195.049	140.637	144.819
novel.559	191.488	239.407	313.221	99.0892	98.2393	73.4151
Pag_B04G001656_v3_1	1055.04	516.033	884.334	309.784	106.512	156.887
Pag_B02G000186_v3_1	32.5343	58.3429	78.7742	8.34435	2.06819	10.0569
Pag_A12G000395_v3_1	117.123	24.1419	72.2097	5.21522	10.341	8.04549
Pag_A16G000425_v3_1	126.419	9.05321	39.3871	2.08609	0	0
Pag_B15G000052_v3_1	1253.96	519.051	410.751	2203.95	3069.2	7299.27
Pag_A10G000607_v3_1	4582.69	3163.59	769.924	9047.36	26706.6	22937.7
Pag_A17G000937_v3_1	18.591	49.2897	68.4585	3.12913	6.20458	3.01706
Pag_A14G000268_v3_1	264.922	326.921	445.449	141.854	76.5232	118.671
Pag_B14G001166_v3_1	2.78865	0	1.87558	18.7748	28.9547	42.2388
Pag_B06G002447_v3_1	22.3092	130.769	287.901	8.34435	17.5797	9.05118
Pag_A06G002708_v3_1	250.049	161.952	279.461	85.5296	55.8413	31.1763
Pag_B13G000552_v3_1	50.1958	57.337	157.548	13.5596	8.27278	1.00569
Pag_A19G000319_v3_1	49.2662	183.076	138.793	14.6026	14.4774	29.1649
Pag_B02G002474_v3_1	10.2251	10.0591	62.8318	0	0	0
Pag_B16G000148_v3_1	25.0979	12.0709	5.62673	105.347	97.2052	61.3469
Pag_A01G003756_v3_1	190.558	202.188	289.777	92.8309	59.9777	86.489
Pag_B07G001008_v3_1	37.1821	37.2187	28.1336	6.25826	4.13639	4.02275
Pag_A08G001557_v3_1	21.3797	44.2601	50.6406	4.17218	0	4.02275
Pag_B10G001072_v3_1	227.74	274.614	405.124	104.304	120.989	74.4208
Pag_A03G000765_v3_1	131.067	122.721	175.366	57.3674	52.739	48.273
Pag_B16G000035_v3_1	126.419	177.041	274.772	53.1952	56.8754	62.3526
Pag_B02G002530_v3_1	8.36596	6.03547	5.62673	22.947	63.0799	64.3639
Pag_B04G000498_v3_1	448.044	417.454	687.399	202.351	194.41	111.631
Pag_A03G000671_v3_1	0	0	0	16.6887	14.4774	17.0967
Pag_A02G000894_v3_1	51.1253	140.828	290.714	17.7317	20.6819	29.1649
Pag_B12G000578_v3_1	65.0686	92.5439	81.5876	28.1622	21.716	19.108
Pag_A09G000950_v3_1	54.8435	121.715	135.041	12.5165	26.8865	22.1251
Pag_A03G001911_v3_1	79.0119	60.3547	158.486	20.8609	8.27278	21.1194
Pag_A06G002263_v3_1	382.975	290.709	410.751	151.241	59.9777	54.3071
Pag_A06G001299_v3_1	171.967	398.341	427.631	40.6787	79.6255	101.574
Pag_B03G001181_v3_1	118.983	46.272	24.3825	300.397	294.718	492.786
Pag_A14G000863_v3_1	4.64776	2.01182	0	22.947	35.1593	43.2445
Pag_A14G000061_v3_1	56.7026	37.2187	21.5691	131.424	172.694	132.751
Pag_B16G000302_v3_1	100.392	281.655	393.871	59.4535	52.739	47.2673
Pag_B08G000989_v3_1	87.3778	135.798	204.438	18.7748	43.4321	32.182
Pag_A09G001567_v3_1	393.2	741.357	1093.46	240.943	131.33	203.149
Pag_A19G000406_v3_1	15.8024	716.209	2368.85	1.04304	6.20458	0
Pag_A05G001758_v3_1	13.9433	61.3606	83.4631	1.04304	5.17049	4.02275
Pag_B02G002607_v3_1	525.197	1570.23	1453.57	327.516	282.309	123.699
Pag_A04G000909_v3_1	330.92	415.442	481.085	196.092	107.546	138.785
Pag_A04G000981_v3_1	744.571	841.948	622.691	1350.74	1490.13	1739.84
Pag_A13G000429_v3_1	121.771	50.2956	165.988	16.6887	3.10229	20.1137
Pag_B05G001894_v3_1	203.572	141.834	15.0046	626.869	2199.53	967.47
Pag_A12G001125_v3_1	94.8142	45.266	36.5737	192.963	208.888	395.235
Pag_A03G000394_v3_1	102.251	112.662	73.1475	205.48	256.456	270.53
Pag_B05G000619_v3_1	1.8591	36.2128	70.3341	0	0	0
Pag_A06G000749_v3_1	1970.65	3182.71	2805.86	858.425	634.936	200.132
novel.1286	60.4208	53.3133	34.6982	122.036	165.456	263.49
Pag_A06G002327_v3_1	33.4639	77.4552	45.0138	7.30131	10.341	3.01706
Pag_B13G001302_v3_1	422.946	452.66	749.293	196.092	225.433	157.893
Pag_A11G000849_v3_1	12.0842	92.5439	199.749	7.30131	4.13639	0
Pag_B15G000967_v3_1	939.776	310.827	648.012	203.394	113.751	152.864
Pag_A10G002361_v3_1	805.921	754.434	562.673	1534.32	1380.52	1457.24
novel.1033	15.8024	7.04138	8.44009	87.6157	41.3639	53.3014
novel.795	24.1683	10.0591	27.1959	56.3244	122.024	341.933
Pag_A17G000164_v3_1	412.721	651.831	723.972	1811.77	1730.05	1213.86
Pag_A01G004503_v3_1	154.306	349.051	492.339	80.3144	81.6937	32.182
Pag_B06G000885_v3_1	16.7319	27.1596	72.2097	3.12913	0	1.00569
Pag_A04G002027_v3_1	87.3778	48.2838	23.4447	239.9	183.035	337.911
Pag_A08G001090_v3_1	53.914	32.1892	32.8226	129.337	112.717	271.535
Pag_A19G001135_v3_1	35.323	42.2483	122.85	0	7.23868	0
Pag_A09G001060_v3_1	450.832	714.198	696.777	278.493	266.797	216.223
Pag_B15G001306_v3_1	601.42	551.24	1016.56	298.311	232.672	162.921
Pag_B05G002259_v3_1	0.929551	2.01182	2.81336	18.7748	24.8183	40.2275
Pag_A11G000563_v3_1	35.323	35.2069	38.4493	99.0892	87.8983	117.665
Pag_A02G001517_v3_1	179.403	336.981	463.267	66.7548	115.819	67.381
Pag_A17G000601_v3_1	27.8865	70.4138	102.219	5.21522	1.0341	11.0626
Pag_B10G001697_v3_1	1388.75	1084.37	1210.68	256.589	575.992	439.485
Pag_B01G003916_v3_1	12.0842	32.1892	50.6406	1.04304	1.0341	1.00569
Pag_B14G000465_v3_1	17.6615	382.247	583.304	5.21522	0	2.01137
Pag_B03G001867_v3_1	5.57731	154.91	136.917	6.25826	1.0341	0
Pag_A03G000897_v3_1	1860.96	470.767	925.597	260.761	236.808	256.45
novel.1570	30.6752	22.1301	45.0138	2.08609	4.13639	4.02275
novel.510	400.637	267.573	459.516	83.4435	24.8183	114.648
Pag_A03G000347_v3_1	0	147.869	191.309	1.04304	1.0341	0
Pag_B15G000892_v3_1	728.768	699.109	1038.13	334.817	411.571	327.854
Pag_B01G000451_v3_1	407.144	835.913	963.108	259.718	239.911	189.069
Pag_B01G004712_v3_1	139.433	100.591	209.127	40.6787	23.7842	49.2786
Pag_B05G002058_v3_1	211.938	211.242	131.29	405.744	452.935	496.809
Pag_A02G002525_v3_1	0	0	0	10.4304	10.341	42.2388
novel.815	1073.63	853.013	1082.21	540.297	479.821	531.002
Pag_B15G001454_v3_1	102.251	338.992	470.77	57.3674	38.2616	69.3924
Pag_A16G001144_v3_1	450.832	291.714	690.212	183.576	117.887	112.637
Pag_B10G000399_v3_1	6.50686	38.2247	69.3963	1.04304	0	0
Pag_B06G001927_v3_1	1143.35	1125.62	1576.42	620.611	627.697	620.509
Pag_B08G001755_v3_1	223.092	650.825	794.306	168.973	72.3868	85.4833
Pag_A01G004237_v3_1	36.2525	61.3606	67.5207	8.34435	10.341	14.0796
Pag_A01G002914_v3_1	31.6047	36.2128	113.472	7.30131	0	4.02275
Pag_B05G002264_v3_1	172.897	220.295	280.399	67.7979	95.137	86.489
Pag_B05G001671_v3_1	481.508	1166.86	1256.64	311.87	290.581	264.496
Pag_B14G000127_v3_1	14.8728	19.1123	52.5161	245.115	171.66	95.5402
Pag_B14G001559_v3_1	52.9844	39.2306	138.793	15.6457	6.20458	6.03412
Pag_A11G001436_v3_1	25.0979	27.1596	15.0046	94.917	73.4209	71.4037
Pag_B01G001734_v3_1	752.937	912.362	1454.51	431.82	365.036	257.456
Pag_B18G001121_v3_1	69.7164	123.727	211.94	22.947	35.1593	29.1649
Pag_A19G001114_v3_1	797.555	1332.83	1632.69	219.039	460.173	426.411
Pag_B04G000315_v3_1	549.365	1572.24	1540.79	343.162	361.934	196.109
Pag_A11G001026_v3_1	465.705	1055.2	1203.18	323.344	219.229	251.422
Pag_A06G000212_v3_1	449.903	410.412	261.643	835.478	933.79	889.027
Pag_A05G000827_v3_1	244.472	236.389	286.025	128.294	116.853	93.5288
Pag_A03G001280_v3_1	151.517	166.981	263.518	63.6257	74.455	43.2445
Pag_A10G001822_v3_1	248.19	348.046	1297.9	127.251	96.1711	78.4435
Pag_A10G001868_v3_1	19.5206	10.0591	9.37788	37.5496	83.7619	123.699
Pag_B10G002439_v3_1	431.312	442.601	564.548	187.748	183.035	256.45
Pag_A06G000265_v3_1	418.298	369.17	284.15	800.015	706.289	752.253
Pag_B14G000638_v3_1	32.5343	57.337	118.161	12.5165	9.30688	4.02275
Pag_A14G000227_v3_1	50.1958	82.4848	216.629	11.4735	13.4433	24.1365
Pag_B05G001155_v3_1	398.778	436.566	714.595	211.738	175.797	114.648
Pag_B15G001430_v3_1	126.419	115.68	78.7742	222.168	365.036	304.723
Pag_B18G000347_v3_1	75.2937	81.4789	107.846	25.0331	32.057	27.1535
Pag_B11G000774_v3_1	43.6889	180.058	179.118	25.0331	20.6819	7.03981
Pag_B05G002507_v3_1	579.111	1320.76	1789.3	262.847	356.764	376.127
Pag_B09G000391_v3_1	111.546	77.4552	153.797	32.3344	20.6819	37.2104
Pag_B06G001660_v3_1	52.9844	117.692	277.585	10.4304	14.4774	31.1763
novel.799	52.9844	69.4079	182.869	22.947	9.30688	12.0682
Pag_B10G000346_v3_1	1068.98	619.642	126.601	2307.21	5574.82	5288.91
Pag_B10G002111_v3_1	139.433	174.023	266.332	52.1522	75.4891	40.2275
Pag_A05G002649_v3_1	471.283	409.406	588.931	229.47	167.524	109.62
Pag_A09G001521_v3_1	110.617	135.798	286.963	44.8509	39.2957	49.2786
Pag_B18G001570_v3_1	17.6615	28.1655	9.37788	415.132	98.2393	52.2957
Pag_B14G000669_v3_1	195.206	229.348	150.046	35.4635	40.3298	4.02275
Pag_B14G000240_v3_1	466.635	702.127	1243.51	175.231	166.49	31.1763
Pag_A08G001566_v3_1	4228.53	4486.37	5575.15	2474.1	1194.38	1501.49
Pag_A11G001525_v3_1	333.709	341.004	256.954	617.482	657.686	591.344
Pag_B01G001848_v3_1	17.6615	134.792	174.429	11.4735	11.3751	3.01706
Pag_B05G000416_v3_1	37.1821	51.3015	81.5876	14.6026	7.23868	7.03981
Pag_B02G002762_v3_1	23.2388	37.2187	86.2765	3.12913	0	6.03412
Pag_A06G001618_v3_1	335.568	1033.07	993.118	88.6587	210.956	203.149
Pag_B02G001304_v3_1	19.5206	124.733	161.3	5.21522	15.5115	6.03412
Pag_A16G001034_v3_1	31.6047	164.97	200.687	8.34435	5.17049	24.1365
Pag_B11G000254_v3_1	279.795	250.472	373.24	93.874	72.3868	140.796
Pag_A02G000123_v3_1	415.509	325.916	513.908	191.92	174.762	182.029
Pag_B05G001440_v3_1	19.5206	58.3429	130.353	9.3874	2.06819	5.02843
Pag_B05G001420_v3_1	128.278	128.757	112.535	232.599	259.558	294.666
Pag_A05G000895_v3_1	702.741	752.422	967.797	302.483	436.389	305.729
Pag_A09G000199_v3_1	10.2251	150.887	1371.98	0	3.10229	1.00569
Pag_A02G001745_v3_1	92.9551	330.945	320.724	39.6357	68.2504	38.2161
Pag_B11G000548_v3_1	116.194	57.337	104.094	30.2483	19.6479	18.1024
Pag_B10G000850_v3_1	21.3797	15.0887	86.2765	2.08609	0	2.01137
Pag_A04G000715_v3_1	363.455	486.861	645.198	129.337	172.694	48.273
Pag_A15G000051_v3_1	1315.32	494.909	319.786	2287.4	3162.27	8006.27
Pag_B02G001990_v3_1	271.429	321.892	276.647	494.403	673.197	644.645
Pag_A10G001001_v3_1	192.417	173.017	154.735	361.936	320.57	367.076
Pag_A17G001532_v3_1	4.64776	43.2542	70.3341	1.04304	0	0
Pag_B05G002304_v3_1	280.725	356.093	500.779	168.973	129.262	107.608
Pag_B09G001467_v3_1	337.427	359.111	468.894	78.2283	125.126	178.007
Pag_A07G001783_v3_1	0	2.01182	4.68894	10.4304	50.6708	111.631
Pag_A02G000023_v3_1	23.2388	62.3665	164.113	6.25826	5.17049	12.0682
Pag_B07G000234_v3_1	0	1.00591	0	54.2383	22.7501	10.0569
Pag_A04G001535_v3_1	34.3934	133.786	323.537	23.99	13.4433	17.0967
Pag_B13G001027_v3_1	712.966	597.512	686.461	343.162	163.387	177.001
Pag_A18G000117_v3_1	170.108	249.466	348.857	67.7979	91.0006	93.5288
Pag_A06G002496_v3_1	399.707	186.094	355.422	97.0031	74.455	118.671
Pag_A12G001230_v3_1	3.71821	0	0.937788	23.99	24.8183	32.182
Pag_B01G003453_v3_1	329.991	187.1	284.15	109.52	50.6708	40.2275
Pag_A17G000158_v3_1	5.57731	2.01182	1.87558	25.0331	46.5344	25.1422
Pag_A19G001358_v3_1	56.7026	1195.02	2083.77	15.6457	46.5344	23.1308
Pag_A01G000238_v3_1	147.799	233.372	447.325	58.4105	69.2845	80.4549
Pag_A15G000872_v3_1	763.162	612.6	967.797	349.42	381.582	297.683
Pag_A01G002341_v3_1	31.6047	77.4552	108.783	8.34435	1.0341	12.0682
Pag_B18G000998_v3_1	500.099	346.034	162.237	871.985	1321.58	2293.97
Pag_B05G001121_v3_1	3694.04	3421.11	2501.08	5896.33	6937.76	7563.77
Pag_B12G001245_v3_1	4.64776	4.02365	2.81336	25.0331	43.4321	25.1422
Pag_B02G001303_v3_1	25.0979	159.94	179.118	7.30131	20.6819	10.0569
Pag_B03G001755_v3_1	54.8435	548.222	1097.21	13.5596	72.3868	42.2388
Pag_A09G001244_v3_1	15.8024	165.975	725.848	0	2.06819	0
Pag_B06G000171_v3_1	1051.32	1224.19	854.325	1904.6	2664.87	2203.46
Pag_B01G004111_v3_1	371.821	451.655	738.039	203.394	174.762	107.608
Pag_B01G000889_v3_1	22.3092	159.94	220.38	3.12913	5.17049	20.1137
Pag_B15G001210_v3_1	3.71821	7.04138	108.783	0	0	0
Pag_A18G000558_v3_1	212.867	138.816	140.668	56.3244	18.6138	12.0682
Pag_A02G002581_v3_1	129.208	109.644	151.922	53.1952	27.9206	19.108
Pag_B04G002062_v3_1	303.034	360.117	217.567	658.161	766.266	617.491
Pag_A12G001921_v3_1	1.8591	4.02365	5.62673	216.953	77.5573	4.02275
Pag_A03G000506_v3_1	1.8591	21.1242	80.6498	0	0	0
Pag_A03G001683_v3_1	178.474	206.212	260.705	99.0892	88.9324	79.4492
Pag_B13G000412_v3_1	562.379	1068.28	860.889	269.105	362.968	323.831
Pag_B15G001437_v3_1	218.445	185.088	257.892	1241.22	562.549	489.769
Pag_A08G001398_v3_1	52.0549	73.4316	121.912	21.9039	19.6479	14.0796
Pag_B08G000558_v3_1	144.08	83.4907	57.2051	201.308	544.969	521.951
Pag_B03G001745_v3_1	540.999	546.21	428.569	867.813	1094.08	1097.2
Pag_A07G002464_v3_1	65.0686	152.899	50.6406	410.959	318.502	313.774
Pag_B04G001888_v3_1	738.064	491.891	868.392	325.43	238.877	270.53
Pag_A06G001789_v3_1	89.2369	2553	3445.43	13.5596	62.0458	56.3184
Pag_A05G001203_v3_1	3328.72	2115.43	1054.07	5031.64	10363.7	12534.9
Pag_B09G001291_v3_1	21.3797	306.803	571.113	10.4304	2.06819	1.00569
Pag_A10G000240_v3_1	261.204	402.365	562.673	152.284	148.91	122.694
Pag_B03G001178_v3_1	98.5325	59.3488	39.3871	250.331	174.762	255.444
Pag_A15G001386_v3_1	520.549	467.749	663.016	287.88	178.899	172.978
Pag_B10G001854_v3_1	107.828	108.639	160.362	43.8079	28.9547	48.273
Pag_B07G000468_v3_1	57.6322	163.964	77.8364	21.9039	21.716	20.1137
Pag_A06G001774_v3_1	45.548	110.65	230.696	16.6887	12.4092	27.1535
Pag_A15G000990_v3_1	98.5325	124.733	139.73	49.0231	43.4321	45.2559
Pag_A05G001063_v3_1	143.151	165.975	201.624	69.884	75.4891	67.381
Pag_B15G000449_v3_1	7.43641	1.00591	4.68894	41.7218	38.2616	29.1649
Pag_B16G000249_v3_1	50.1958	38.2247	71.2719	1.04304	11.3751	7.03981
Pag_A01G002235_v3_1	54.8435	75.4434	87.2143	20.8609	23.7842	17.0967
Pag_B01G001269_v3_1	153.376	156.922	48.765	301.44	666.993	712.026
Pag_B01G003848_v3_1	28.8161	115.68	266.332	10.4304	9.30688	22.1251
Pag_A03G000734_v3_1	185.91	470.767	947.166	7.30131	78.5914	73.4151
Pag_B01G003080_v3_1	7.43641	121.715	200.687	0	0	0
Pag_A09G000338_v3_1	98.5325	217.277	268.207	64.6687	33.0911	41.2331
Pag_B15G001177_v3_1	142.221	168.993	146.295	68.8409	64.114	68.3867
Pag_B04G001191_v3_1	184.981	500.944	456.703	131.424	84.796	59.3355
Pag_B02G000122_v3_1	37.1821	50.2956	80.6498	13.5596	10.341	10.0569
Pag_B06G001561_v3_1	68.7868	165.975	273.834	22.947	44.4662	28.1592
Pag_B16G000493_v3_1	54.8435	27.1596	178.18	10.4304	9.30688	2.01137
Pag_B04G000357_v3_1	26.0274	32.1892	77.8364	7.30131	4.13639	5.02843
Pag_A01G002165_v3_1	150.587	203.194	275.71	83.4435	62.0458	77.4379
Pag_B01G001082_v3_1	427.594	398.341	512.032	216.953	119.955	88.5004
novel.826	1103.38	791.653	1037.19	511.092	486.026	482.73
Pag_B03G001163_v3_1	287.231	659.878	643.323	98.0461	185.103	166.944
Pag_B01G004237_v3_1	154.306	156.922	178.18	287.88	373.309	349.979
Pag_A02G001549_v3_1	146.869	149.881	199.749	65.7118	72.3868	68.3867
Pag_A05G000898_v3_1	366.243	331.951	712.719	71.97	127.194	171.972
Pag_B01G001893_v3_1	38.1116	96.5676	104.094	19.8178	11.3751	15.0853
Pag_A01G002084_v3_1	752.937	627.689	622.691	296.225	291.615	387.189
Pag_A06G002444_v3_1	1256.75	755.44	1166.61	477.714	180.967	202.143
Pag_A02G001083_v3_1	4624.52	2334.72	1547.35	8395.46	9364.79	12090.4
Pag_A09G001063_v3_1	111.546	120.709	47.8272	252.417	353.661	328.859
Pag_A14G002131_v3_1	49.2662	25.1478	21.5691	95.9601	113.751	160.91
Pag_A04G000733_v3_1	61.3504	431.536	327.288	42.7648	50.6708	27.1535
Pag_A14G001659_v3_1	224.951	329.939	551.419	101.175	103.41	134.762
Pag_A06G002874_v3_1	335.568	242.425	160.362	54.2383	38.2616	96.5459
Pag_B01G004560_v3_1	10.2251	4.02365	6.56452	196.092	32.057	30.1706
Pag_A18G000729_v3_1	183.122	358.105	541.104	87.6157	110.648	103.586
Pag_A13G000810_v3_1	15.8024	45.266	102.219	5.21522	2.06819	6.03412
Pag_B16G000797_v3_1	339.286	249.466	306.657	142.897	135.467	145.825
Pag_A18G001046_v3_1	45.548	68.402	42.2005	2.08609	13.4433	6.03412
Pag_A15G000653_v3_1	394.13	348.046	436.071	70.927	171.66	144.819
Pag_A09G001401_v3_1	263.993	550.234	653.638	190.877	107.546	96.5459
Pag_A04G001618_v3_1	125.489	579.405	529.85	23.99	100.307	56.3184
novel.732	21.3797	3.01774	5.62673	45.8939	46.5344	436.468
Pag_B01G002058_v3_1	682.291	592.482	676.145	208.609	182.001	354.002
Pag_A18G001128_v3_1	598.631	602.541	802.747	176.274	271.968	329.865
Pag_A02G000058_v3_1	202.642	292.72	130.353	504.833	696.982	596.372
Pag_A14G000727_v3_1	328.132	504.968	363.862	62.5826	133.399	21.1194
Pag_A01G000806_v3_1	3.71821	0	0	18.7748	22.7501	81.4606
Pag_A08G000737_v3_1	7.43641	27.1596	19.6935	203.394	68.2504	77.4379
Pag_B15G000106_v3_1	191.488	255.502	175.366	394.271	473.617	513.906
Pag_B05G001334_v3_1	379.257	326.921	145.357	888.674	1825.18	753.259
novel.1398	2.78865	1.00591	2.81336	15.6457	24.8183	49.2786
Pag_B09G000556_v3_1	143.151	139.822	216.629	60.4966	20.6819	14.0796
Pag_A12G000867_v3_1	192.417	152.899	163.175	82.4005	69.2845	55.3128
Pag_B01G004497_v3_1	39.0412	94.5557	53.4539	123.079	413.639	378.138
Pag_A09G001177_v3_1	199.854	163.964	361.986	91.7879	61.0118	63.3582
Pag_A02G002521_v3_1	3.71821	0	0.937788	19.8178	25.8524	35.199
Pag_A13G000251_v3_1	74.3641	334.969	426.694	64.6687	38.2616	34.1933
Pag_A12G000160_v3_1	53.914	121.715	79.712	20.8609	7.23868	21.1194
Pag_A14G001014_v3_1	224.022	176.035	437.009	52.1522	52.739	102.58
Pag_B09G000273_v3_1	61.3504	409.406	605.811	44.8509	55.8413	47.2673
Pag_B19G001283_v3_1	131.067	172.011	213.816	70.927	65.1481	65.3696
Pag_B12G001269_v3_1	105.039	250.472	333.853	51.1092	69.2845	30.1706
Pag_A10G002446_v3_1	40.9003	231.36	203.5	25.0331	27.9206	23.1308
Pag_B05G000759_v3_1	19.5206	13.0769	6.56452	135.596	101.342	33.1877
Pag_A07G002098_v3_1	171.037	299.762	384.493	106.39	61.0118	90.5118
Pag_A05G002575_v3_1	22.3092	13.0769	45.9516	1.04304	1.0341	1.00569
Pag_B14G000026_v3_1	21.3797	22.1301	11.2535	76.1422	55.8413	73.4151
Pag_B08G000507_v3_1	221.233	749.404	897.463	122.036	182.001	92.5232
Pag_A13G000199_v3_1	24.1683	39.2306	37.5115	7.30131	2.06819	3.01706
Pag_B08G001517_v3_1	182.192	191.123	207.251	433.906	428.116	327.854
Pag_A05G001938_v3_1	382.975	317.868	254.141	635.214	734.209	641.628
Pag_A15G001432_v3_1	1.8591	43.2542	212.878	3.12913	2.06819	1.00569
Pag_B04G001525_v3_1	91.096	28.1655	54.3917	715.528	86.8642	560.167
Pag_B14G000100_v3_1	27.8865	187.1	271.959	17.7317	25.8524	11.0626
Pag_B15G001012_v3_1	5.57731	71.4198	104.094	0	4.13639	2.01137
novel.449	32.5343	100.591	150.984	0	5.17049	14.0796
Pag_A12G001941_v3_1	73.4346	55.3252	15.0046	1.04304	0	6.03412
Pag_A01G001098_v3_1	69.7164	4.02365	105.032	1.04304	4.13639	1.00569
Pag_B09G001422_v3_1	43.6889	110.65	171.615	9.3874	19.6479	1.00569
Pag_B08G002134_v3_1	143.151	91.538	64.7074	285.794	285.411	277.569
Pag_B18G001258_v3_1	41.8298	43.2542	56.2673	94.917	163.387	166.944
Pag_A07G001831_v3_1	26.957	1.00591	2.81336	103.261	132.364	157.893
Pag_A09G001501_v3_1	117.123	102.603	66.583	201.308	283.343	282.598
Pag_B14G001197_v3_1	131.067	174.023	112.535	255.546	441.56	520.946
Pag_A02G002762_v3_1	18.591	21.1242	24.3825	101.175	118.921	47.2673
Pag_A08G001722_v3_1	52.9844	305.797	487.65	7.30131	50.6708	21.1194
Pag_B05G002485_v3_1	548.435	847.984	1442.32	226.341	366.071	254.439
Pag_B10G000421_v3_1	395.989	573.37	739.915	210.695	100.307	216.223
Pag_A19G000500_v3_1	385.764	912.362	1053.14	292.052	199.581	167.95
Pag_B01G001305_v3_1	277.006	278.638	317.91	132.467	145.808	158.898
Pag_B06G002751_v3_1	959.297	489.879	230.696	1856.62	2702.1	2421.69
Pag_A01G001742_v3_1	156.165	191.123	821.502	77.1853	42.398	14.0796
Pag_A09G000324_v3_1	73.4346	23.136	8.44009	196.092	232.672	286.621
Pag_A06G000904_v3_1	16.7319	51.3015	111.597	7.30131	6.20458	2.01137
Pag_B01G001686_v3_1	32.5343	45.266	134.104	12.5165	6.20458	2.01137
Pag_A08G001375_v3_1	335.568	424.495	535.477	1233.92	967.915	837.737
Pag_A15G000337_v3_1	274.218	327.927	243.825	772.896	479.821	742.197
Pag_B19G001282_v3_1	21.3797	38.2247	90.9654	4.17218	8.27278	3.01706
Pag_B02G000040_v3_1	3.71821	8.0473	6.56452	28.1622	33.0911	53.3014
Pag_B03G001492_v3_1	281.654	220.295	296.341	138.725	108.58	97.5516
Pag_B18G000378_v3_1	37.1821	56.3311	108.783	7.30131	7.23868	17.0967
Pag_B03G001168_v3_1	180.333	78.4611	278.523	42.7648	46.5344	34.1933
Pag_A11G000509_v3_1	110.617	132.78	233.509	18.7748	37.2275	54.3071
Pag_B05G002455_v3_1	171.037	172.011	221.318	60.4966	74.455	92.5232
Pag_B16G000734_v3_1	11.1546	9.05321	16.8802	69.884	84.796	34.1933
Pag_B08G001497_v3_1	19.5206	47.2779	75.023	5.21522	3.10229	8.04549
Pag_B08G001771_v3_1	64.139	98.5794	148.171	35.4635	18.6138	19.108
Pag_A01G002360_v3_1	18.591	165.975	374.177	10.4304	24.8183	7.03981
Pag_A06G000080_v3_1	7.43641	53.3133	52.5161	0	0	2.01137
Pag_A06G000959_v3_1	7.43641	4.02365	1.87558	37.5496	24.8183	39.2218
Pag_B10G001909_v3_1	308.611	474.79	548.606	172.102	192.342	186.052
Pag_A16G001269_v3_1	1073.63	853.013	365.737	1891.04	3006.12	3148.8
Pag_A05G000390_v3_1	136.644	130.769	163.175	64.6687	55.8413	36.2047
Pag_B06G000209_v3_1	30.6752	98.5794	233.509	5.21522	14.4774	19.108
Pag_A06G002813_v3_1	6.50686	15.0887	5.62673	166.887	227.501	9.05118
Pag_B08G001800_v3_1	2691.05	2815.55	3142.53	1737.71	1193.35	1443.16
Pag_A08G000736_v3_1	117.123	99.5853	17.818	311.87	556.344	470.661
Pag_A19G001161_v3_1	1.8591	0	0	26.0761	12.4092	49.2786
Pag_A11G000325_v3_1	10.2251	2.01182	2.81336	26.0761	69.2845	44.2502
Pag_B10G002234_v3_1	141.292	177.041	115.348	255.546	495.333	557.15
Pag_A13G000994_v3_1	17.6615	77.4552	159.424	10.4304	7.23868	9.05118
Pag_B13G000112_v3_1	188.699	327.927	610.5	91.7879	86.8642	117.665
Pag_A02G002374_v3_1	98.5325	86.5084	82.5254	174.188	191.308	206.166
Pag_B05G002656_v3_1	179.403	162.958	293.528	89.7018	64.114	67.381
Pag_B14G000710_v3_1	76.2232	46.272	45.0138	134.553	153.046	216.223
Pag_A08G001218_v3_1	145.01	483.844	883.396	76.1422	91.0006	14.0796
Pag_B19G001201_v3_1	43.6889	81.4789	187.558	15.6457	15.5115	22.1251
Pag_B01G004554_v3_1	20.4501	22.1301	38.4493	196.092	277.138	46.2616
Pag_B17G001561_v3_1	1486.35	3347.68	3734.27	746.82	1167.5	662.747
Pag_B08G001084_v3_1	14.8728	13.0769	10.3157	148.112	89.9665	26.1478
Pag_B13G001384_v3_1	546.576	501.95	408.876	887.631	888.29	1013.73
Pag_A02G001837_v3_1	35.323	49.2897	42.2005	12.5165	6.20458	5.02843
Pag_A08G001942_v3_1	12371.4	14631	8801.14	23139.9	31182.2	25903.5
Pag_B15G001003_v3_1	159.883	142.84	134.104	61.5396	71.3527	54.3071
Pag_A14G000265_v3_1	72.505	264.555	239.136	16.6887	48.6026	7.03981
Pag_A07G002657_v3_1	394.13	519.051	787.742	239.9	81.6937	102.58
Pag_B16G000805_v3_1	523.337	419.465	276.647	924.137	1076.5	928.249
Pag_A10G001461_v3_1	40.9003	100.591	208.189	17.7317	9.30688	24.1365
Pag_A06G002036_v3_1	1380.38	1544.08	2015.31	777.068	863.471	583.298
Pag_B16G000654_v3_1	418.298	446.625	629.256	220.082	171.66	246.393
Pag_B02G000258_v3_1	207.29	96.5676	251.327	29.2052	16.5456	61.3469
Pag_B07G001105_v3_1	42.7594	45.266	23.4447	115.778	95.137	144.819
Pag_A10G002384_v3_1	8.36596	109.644	51.5783	4.17218	3.10229	4.02275
Pag_B05G000392_v3_1	137.574	127.751	267.27	46.937	66.1822	39.2218
Pag_B08G000828_v3_1	57.6322	311.833	537.353	51.1092	46.5344	26.1478
Pag_A13G000852_v3_1	343.004	319.88	239.136	569.502	603.913	697.946
Pag_B08G001461_v3_1	486.155	1575.26	2745.84	117.864	47.5685	6.03412
Pag_B04G000196_v3_1	0.929551	22.1301	161.3	1.04304	0	0
Pag_A16G000478_v3_1	23.2388	14.0828	113.472	2.08609	4.13639	3.01706
Pag_B04G001644_v3_1	144.08	384.258	473.583	42.7648	88.9324	94.5345
Pag_B04G001588_v3_1	295.597	304.791	333.853	174.188	110.648	103.586
novel.859	186.84	147.869	323.537	80.3144	71.3527	53.3014
Pag_A19G000521_v3_1	71.5755	297.75	467.018	29.2052	63.0799	41.2331
Pag_A01G001846_v3_1	46.4776	37.2187	138.793	13.5596	1.0341	5.02843
Pag_B06G000447_v3_1	795.696	508.992	635.82	170.016	184.069	331.877
Pag_A02G002062_v3_1	64.139	183.076	17.818	472.499	865.54	529.997
Pag_A09G000072_v3_1	51.1253	45.266	121.912	14.6026	16.5456	11.0626
Pag_A06G000660_v3_1	908.172	868.102	984.677	434.949	309.195	155.881
Pag_A10G002009_v3_1	90.1665	200.176	249.452	43.8079	57.9095	45.2559
Pag_A10G002195_v3_1	231.458	577.394	839.32	127.251	171.66	74.4208
Pag_B12G000260_v3_1	372.75	626.683	1019.38	264.933	147.876	130.739
Pag_B06G000856_v3_1	1178.67	1246.33	1511.71	467.284	673.197	701.969
Pag_A04G001465_v3_1	141.292	177.041	339.479	62.5826	68.2504	69.3924
Pag_B02G001275_v3_1	157.094	140.828	220.38	68.8409	73.4209	66.3753
Pag_B18G000146_v3_1	38.1116	490.885	353.546	45.8939	31.0229	11.0626
Pag_A15G000350_v3_1	107.828	146.863	222.256	55.2813	53.7731	50.2843
Pag_B08G000349_v3_1	113.405	106.627	146.295	51.1092	46.5344	49.2786
Pag_B06G002192_v3_1	329.991	1003.9	671.456	93.874	247.149	121.688
Pag_A01G002191_v3_1	13.9433	42.2483	247.576	8.34435	3.10229	0
Pag_A01G001402_v3_1	470.353	248.46	418.253	148.112	148.91	152.864
Pag_B09G000374_v3_1	161.742	118.698	64.7074	270.148	400.196	445.519
Pag_B03G002318_v3_1	73.4346	49.2897	65.6452	18.7748	18.6138	19.108
Pag_A02G002123_v3_1	707.389	848.99	626.442	1264.17	1422.92	1428.07
Pag_A01G004653_v3_1	845.892	531.122	421.067	1143.18	2077.5	2237.65
Pag_B17G000433_v3_1	182.192	144.851	169.74	310.827	425.014	324.837
Pag_B06G001046_v3_1	13.9433	74.4375	161.3	11.4735	5.17049	3.01706
Pag_B07G001479_v3_1	807.78	834.907	1354.17	366.108	470.514	425.405
novel.1116	39.9707	90.5321	78.7742	14.6026	17.5797	18.1024
Pag_A01G004606_v3_1	134.785	66.3902	62.8318	175.231	397.093	590.338
Pag_A08G001974_v3_1	2175.15	3698.74	3582.35	1346.57	389.855	403.28
Pag_B06G001451_v3_1	60.4208	180.058	561.735	45.8939	24.8183	34.1933
Pag_B02G002537_v3_1	36.2525	70.4138	150.984	18.7748	7.23868	3.01706
Pag_B06G002492_v3_1	374.609	248.46	361.048	164.801	104.444	126.716
Pag_B06G002075_v3_1	490.803	492.897	889.961	153.327	262.661	235.331
Pag_A15G000781_v3_1	227.74	221.301	223.194	366.108	539.799	481.724
Pag_A16G001145_v3_1	214.726	202.188	316.035	67.7979	59.9777	116.66
Pag_A09G000923_v3_1	55.7731	50.2956	165.988	21.9039	11.3751	11.0626
Pag_A14G001033_v3_1	219.374	197.159	162.237	84.4866	92.0347	60.3412
Pag_A10G002425_v3_1	41.8298	39.2306	82.5254	7.30131	11.3751	1.00569
Pag_A09G000943_v3_1	51.1253	126.745	203.5	13.5596	35.1593	12.0682
Pag_B08G001030_v3_1	79.0119	58.3429	40.3249	163.758	144.774	270.53
Pag_A16G000661_v3_1	13.0137	22.1301	47.8272	2.08609	1.0341	0
Pag_A18G001425_v3_1	1470.55	1070.29	1462.95	753.078	547.038	486.752
Pag_B19G001471_v3_1	171.037	175.029	99.4055	327.516	356.764	466.639
Pag_B08G000592_v3_1	354.159	265.561	357.297	156.457	99.2734	151.859
Pag_B12G000125_v3_1	497.31	505.974	351.671	765.594	1269.87	1464.28
Pag_A07G002798_v3_1	41.8298	17.1005	18.7558	100.132	77.5573	165.938
Pag_A11G001607_v3_1	1.8591	23.136	163.175	1.04304	1.0341	0
Pag_B06G002710_v3_1	76.2232	52.3074	118.161	25.0331	8.27278	17.0967
Pag_B16G001181_v3_1	830.089	964.67	1512.65	450.595	459.139	490.775
Pag_B05G002614_v3_1	56.7026	14.0828	32.8226	4.17218	0	2.01137
Pag_A19G000964_v3_1	304.893	346.034	349.795	144.983	193.376	153.87
Pag_A03G001730_v3_1	2580.43	14498.2	13819.2	1479.04	2730.02	1709.67
Pag_A02G002414_v3_1	182.192	163.964	247.576	94.917	62.0458	50.2843
Pag_A17G000366_v3_1	342.075	682.008	799.933	176.274	246.115	116.66
Pag_A01G000962_v3_1	421.087	690.056	738.039	53.1952	221.297	159.904
Pag_B19G000610_v3_1	161.742	472.779	459.516	120.993	80.6596	94.5345
novel.876	52.9844	58.3429	138.793	20.8609	10.341	18.1024
Pag_B01G003661_v3_1	40.9003	40.2365	78.7742	9.3874	1.0341	10.0569
Pag_B03G001085_v3_1	111.546	43.2542	5.62673	211.738	599.777	815.612
Pag_B12G001525_v3_1	253.768	426.507	176.304	642.515	1021.69	950.374
Pag_A04G001769_v3_1	372.75	356.093	344.168	721.787	567.72	695.935
Pag_B08G000438_v3_1	48.3367	70.4138	101.281	12.5165	22.7501	6.03412
Pag_B09G001499_v3_1	953.72	780.588	1230.38	498.575	379.514	476.695
Pag_B04G000152_v3_1	25826.7	22249.8	27480	8283.86	10754.6	14679
Pag_B06G001519_v3_1	438.748	840.942	696.777	76.1422	255.422	183.035
Pag_B04G001036_v3_1	1237.23	1805.61	1871.82	805.23	850.028	713.032
Pag_B04G000102_v3_1	2.78865	14.0828	57.2051	0	0	0
Pag_B12G001395_v3_1	25.0979	23.136	25.3203	65.7118	68.2504	74.4208
Pag_A04G000338_v3_1	583.758	1392.18	1578.3	296.225	471.548	264.496
Pag_A17G000162_v3_1	50.1958	146.863	126.601	635.214	373.309	280.587
Pag_A05G002568_v3_1	1032.73	1003.9	924.659	1621.93	1650.42	1592
Pag_B01G003493_v3_1	64.139	67.3961	36.5737	144.983	166.49	142.807
Pag_B02G001353_v3_1	88.3074	143.845	143.482	29.2052	53.7731	34.1933
Pag_B02G001270_v3_1	26.957	48.2838	55.3295	10.4304	4.13639	8.04549
Pag_A08G001251_v3_1	45.548	59.3488	86.2765	14.6026	20.6819	11.0626
Pag_A09G001518_v3_1	142.221	168.993	106.908	262.847	354.695	431.439
Pag_A08G001200_v3_1	6.50686	47.2779	150.984	6.25826	1.0341	1.00569
Pag_A17G000942_v3_1	35.323	108.639	354.484	11.4735	23.7842	22.1251
Pag_A02G001341_v3_1	154.306	112.662	170.677	54.2383	51.7049	66.3753
Pag_B08G000696_v3_1	30.6752	151.893	170.677	6.25826	8.27278	26.1478
Pag_B01G003768_v3_1	1312.53	3099.22	3433.24	978.375	755.925	417.36
Pag_A09G000073_v3_1	39.9707	35.2069	85.3387	7.30131	11.3751	11.0626
Pag_B15G000843_v3_1	0.929551	1.00591	0.937788	14.6026	20.6819	25.1422
Pag_A03G000306_v3_1	37.1821	142.84	410.751	4.17218	33.0911	12.0682
Pag_B01G002954_v3_1	13.9433	49.2897	152.859	4.17218	0	7.03981
Pag_A03G001339_v3_1	43.6889	19.1123	104.094	5.21522	4.13639	9.05118
Pag_B06G001960_v3_1	98.5325	189.111	230.696	61.5396	43.4321	53.3014
Pag_A12G000371_v3_1	88.3074	54.3193	48.765	419.304	178.899	157.893
Pag_B03G001701_v3_1	25.0979	36.2128	64.7074	6.25826	8.27278	6.03412
Pag_A02G001314_v3_1	110.617	115.68	165.051	49.0231	38.2616	56.3184
Pag_A05G001917_v3_1	6.50686	10.0591	0	21.9039	98.2393	103.586
Pag_A17G000283_v3_1	14.8728	54.3193	62.8318	4.17218	7.23868	2.01137
Pag_A12G002024_v3_1	67.8573	62.3665	25.3203	130.381	192.342	526.98
Pag_B07G000341_v3_1	1.8591	34.201	32.8226	0	0	0
Pag_A08G001018_v3_1	19.5206	153.905	242.887	12.5165	21.716	10.0569
Pag_A05G001003_v3_1	141.292	186.094	121.912	274.321	383.65	428.422
Pag_B03G001779_v3_1	214.726	211.242	148.171	355.678	433.287	449.542
Pag_B03G000709_v3_1	312.329	1276.5	1600.8	209.652	290.581	121.688
Pag_B18G001392_v3_1	267.711	703.133	1066.27	177.317	113.751	200.132
Pag_B01G001067_v3_1	975.099	1040.11	525.161	1784.65	2323.62	2351.29
Pag_B03G000025_v3_1	14.8728	63.3725	86.2765	7.30131	6.20458	6.03412
Pag_A14G001705_v3_1	856.117	602.541	722.097	341.075	256.456	391.212
Pag_B12G001223_v3_1	1.8591	14.0828	7.5023	47.98	45.5003	56.3184
Pag_A08G001003_v3_1	15.8024	22.1301	49.7028	3.12913	0	2.01137
Pag_B09G000430_v3_1	65.0686	50.2956	30.947	105.347	179.933	293.66
Pag_B13G001400_v3_1	17.6615	274.614	1704.9	14.6026	12.4092	9.05118
Pag_A15G000801_v3_1	1199.12	1182.95	1448.88	739.518	711.459	734.151
Pag_A10G000740_v3_1	116.194	88.5203	117.224	37.5496	42.398	46.2616
Pag_A06G002786_v3_1	414.58	366.152	418.253	236.771	189.24	202.143
Pag_B08G001057_v3_1	54.8435	154.91	220.38	40.6787	14.4774	21.1194
Pag_B02G001854_v3_1	212.867	372.187	573.926	153.327	72.3868	67.381
Pag_B07G000405_v3_1	569.815	846.978	1438.57	324.387	105.478	52.2957
Pag_A16G000394_v3_1	169.178	345.028	456.703	87.6157	116.853	94.5345
Pag_B19G000607_v3_1	289.09	262.543	162.237	464.155	627.697	708.003
Pag_B14G001680_v3_1	10.2251	32.1892	60.9562	0	3.10229	0
Pag_B08G000484_v3_1	26.957	232.366	437.009	0	7.23868	1.00569
Pag_A08G001854_v3_1	0	0	0	6.25826	23.7842	14.0796
Pag_A02G001481_v3_1	522.408	406.388	359.173	183.576	231.638	183.035
Pag_A18G000478_v3_1	948.142	467.749	934.037	348.377	136.501	160.91
Pag_A01G001183_v3_1	193.347	265.561	325.412	116.821	108.58	73.4151
Pag_B03G000313_v3_1	15.8024	65.3843	60.0184	5.21522	3.10229	8.04549
Pag_B16G000299_v3_1	85.5187	92.5439	86.2765	160.629	192.342	221.251
Pag_A16G000449_v3_1	4.64776	2.01182	8.44009	32.3344	28.9547	39.2218
Pag_B07G000622_v3_1	46.4776	59.3488	80.6498	20.8609	10.341	6.03412
Pag_A02G001858_v3_1	461.987	225.324	310.408	105.347	99.2734	147.836
Pag_A01G004697_v3_1	2.78865	3.01774	1.87558	6.25826	26.8865	125.711
Pag_B01G001747_v3_1	232.388	651.831	708.03	138.725	72.3868	174.989
Pag_A19G000888_v3_1	287.231	214.259	139.73	445.38	634.936	618.497
Pag_A10G001324_v3_1	53.914	177.041	244.763	34.4205	31.0229	33.1877
Pag_A04G001216_v3_1	167.319	535.145	361.986	101.175	111.683	54.3071
Pag_A06G000309_v3_1	36.2525	69.4079	202.562	5.21522	12.4092	20.1137
Pag_A09G000040_v3_1	646.038	423.489	603.936	207.566	211.99	300.7
Pag_A10G000828_v3_1	252.838	221.301	181.931	384.883	541.867	471.667
Pag_A05G002617_v3_1	201.713	69.4079	25.3203	594.535	422.946	762.31
Pag_A04G001049_v3_1	962.086	1683.9	1790.24	631.042	660.788	596.372
Pag_B17G000459_v3_1	86.4483	347.04	401.373	14.6026	71.3527	39.2218
Pag_B03G001346_v3_1	12.0842	1.00591	3.75115	67.7979	27.9206	62.3526
Pag_A14G000298_v3_1	40.9003	57.337	49.7028	120.993	108.58	184.041
Pag_A19G001392_v3_1	66.9277	97.5735	154.735	18.7748	25.8524	37.2104
Pag_B10G000699_v3_1	811.498	866.09	1517.34	362.979	460.173	449.542
Pag_A03G000417_v3_1	876.567	505.974	663.954	311.87	324.707	255.444
Pag_A01G004670_v3_1	25.0979	242.425	287.901	7.30131	20.6819	29.1649
Pag_B19G001358_v3_1	197.994	405.383	2111.9	108.477	147.876	94.5345
Pag_B18G000727_v3_1	78.0823	107.633	119.099	38.5926	39.2957	35.199
Pag_B01G000129_v3_1	120.842	250.472	395.747	45.8939	78.5914	71.4037
Pag_A08G001041_v3_1	92.0256	96.5676	180.055	26.0761	33.0911	46.2616
Pag_A02G000797_v3_1	16.7319	35.2069	49.7028	89.7018	142.705	169.961
Pag_B10G001997_v3_1	4.64776	4.02365	1.87558	25.0331	26.8865	25.1422
Pag_A14G000644_v3_1	13.9433	20.1182	8.44009	66.7548	41.3639	74.4208
Pag_B15G000827_v3_1	35.323	147.869	189.433	13.5596	28.9547	17.0967
Pag_A07G002599_v3_1	42.7594	230.354	278.523	30.2483	34.1252	9.05118
Pag_B18G001136_v3_1	381.116	422.483	331.977	191.92	72.3868	88.5004
Pag_A14G001260_v3_1	156.165	225.324	216.629	93.874	88.9324	81.4606
Pag_B06G001484_v3_1	13.9433	35.2069	393.871	0	0	0
Pag_A09G001226_v3_1	2.78865	46.272	131.29	0	3.10229	0
Pag_A19G001425_v3_1	218.445	205.206	190.371	355.678	370.207	436.468
Pag_A02G001504_v3_1	53.914	61.3606	60.0184	20.8609	12.4092	19.108
Pag_A05G001097_v3_1	5217.57	4009.57	2681.14	8592.6	9015.26	10015.6
Pag_B04G000163_v3_1	2.78865	23.136	185.682	1.04304	3.10229	0
Pag_B16G000104_v3_1	4961.95	5023.52	3134.09	9448.94	8558.19	9457.48
Pag_A02G000443_v3_1	4.64776	19.1123	25.3203	0	0	0
Pag_B14G001909_v3_1	873.778	1207.09	709.906	1704.33	2301.9	3053.26
Pag_B16G000432_v3_1	79.0119	133.786	149.108	49.0231	31.0229	34.1933
Pag_B07G001428_v3_1	59.4913	22.1301	60.9562	10.4304	3.10229	7.03981
Pag_A19G001129_v3_1	81.8005	237.395	200.687	29.2052	38.2616	59.3355
Pag_B10G001582_v3_1	211.938	198.165	211.002	106.39	111.683	94.5345
Pag_B02G001479_v3_1	28.8161	12.0709	11.2535	51.1092	79.6255	128.728
Pag_A15G000415_v3_1	286.302	365.146	525.161	143.94	186.138	139.79
Pag_A13G000537_v3_1	84.5892	83.4907	50.6406	202.351	281.275	150.853
Pag_A09G001515_v3_1	177.544	214.259	243.825	604.966	408.469	412.331
Pag_A03G001384_v3_1	110.617	371.182	408.876	56.3244	92.0347	61.3469
Pag_B14G000042_v3_1	65.9982	94.5557	216.629	33.3774	23.7842	28.1592
Pag_B05G002440_v3_1	375.539	1246.33	884.334	213.824	232.672	62.3526
Pag_A13G000256_v3_1	2561.84	1363.01	2584.54	1021.14	469.48	673.81
Pag_B06G002491_v3_1	127.349	109.644	105.97	245.115	277.138	203.149
Pag_B12G000920_v3_1	80.871	70.4138	56.2673	151.241	160.285	279.581
Pag_B05G000060_v3_1	13.9433	21.1242	74.0853	3.12913	2.06819	3.01706
Pag_A09G000498_v3_1	112.476	172.011	249.452	43.8079	63.0799	64.3639
Pag_A06G000371_v3_1	24.1683	45.266	39.3871	3.12913	2.06819	9.05118
Pag_A08G002268_v3_1	27.8865	19.1123	81.5876	260.761	168.558	175.995
novel.685	1440.8	1068.28	936.85	546.555	226.467	165.938
Pag_A12G001355_v3_1	159.883	51.3015	45.0138	491.274	294.718	327.854
novel.1473	15.8024	27.1596	5.62673	87.6157	76.5232	68.3867
Pag_B19G001254_v3_1	131.996	148.875	127.539	236.771	311.263	276.564
Pag_B12G001479_v3_1	225.881	247.454	326.35	122.036	131.33	120.682
Pag_B18G001077_v3_1	701.811	220.295	542.979	129.337	168.558	124.705
Pag_A04G001629_v3_1	1812.63	936.504	1378.55	624.783	193.376	256.45
Pag_A09G000888_v3_1	455.48	343.016	351.671	1459.22	1174.73	606.429
Pag_A06G002977_v3_1	542.858	479.82	354.484	933.524	851.062	1162.57
Pag_B18G000701_v3_1	16.7319	15.0887	9.37788	51.1092	52.739	46.2616
Pag_B14G000586_v3_1	215.656	769.523	1009.06	184.619	137.535	144.819
Pag_A05G001161_v3_1	302.104	311.833	218.505	128.294	128.228	136.773
Pag_B02G001311_v3_1	19.5206	62.3665	54.3917	9.3874	5.17049	6.03412
Pag_B18G000181_v3_1	1211.21	852.008	1242.57	595.578	286.445	314.78
Pag_A08G001591_v3_1	75.2937	80.473	135.979	27.1191	27.9206	36.2047
Pag_A12G000389_v3_1	236.106	555.263	42.2005	43.8079	37.2275	24.1365
Pag_A08G000326_v3_1	16.7319	62.3665	80.6498	1.04304	0	8.04549
Pag_B02G001020_v3_1	83.6596	262.543	958.419	87.6157	26.8865	32.182
Pag_A14G001028_v3_1	259.345	341.004	435.134	107.434	174.762	124.705
Pag_B08G000363_v3_1	5.57731	62.3665	47.8272	1.04304	2.06819	3.01706
Pag_B01G001793_v3_1	261.204	290.709	246.638	457.896	468.446	492.786
Pag_B01G003179_v3_1	7.43641	52.3074	150.984	3.12913	5.17049	6.03412
Pag_B08G001263_v3_1	54.8435	35.2069	18.7558	97.0031	138.569	175.995
Pag_B03G002137_v3_1	3.71821	32.1892	136.917	3.12913	0	0
Pag_A01G002159_v3_1	383.905	500.944	556.108	223.211	238.877	253.433
Pag_B10G002209_v3_1	63.2095	184.082	148.171	21.9039	37.2275	38.2161
Pag_A10G001075_v3_1	23.2388	27.1596	45.0138	5.21522	3.10229	6.03412
Pag_A14G000566_v3_1	37.1821	54.3193	44.076	10.4304	9.30688	14.0796
Pag_B09G001324_v3_1	17.6615	173.017	277.585	21.9039	5.17049	1.00569
Pag_B15G000398_v3_1	483.367	434.554	572.051	267.019	243.013	275.558
Pag_B16G001204_v3_1	770.598	616.624	363.862	1237.05	2180.91	1489.42
Pag_A11G001125_v3_1	204.501	239.407	318.848	129.337	98.2393	90.5118
Pag_B06G001647_v3_1	597.702	637.748	707.092	273.278	314.366	394.229
Pag_A02G000972_v3_1	130.137	279.644	648.012	100.132	39.2957	59.3355
Pag_B09G000684_v3_1	416.439	447.631	348.857	668.591	870.71	781.418
Pag_B01G001736_v3_1	1123.83	871.12	1202.24	601.836	344.354	446.525
Pag_A15G001090_v3_1	2.78865	69.4079	114.41	3.12913	3.10229	0
Pag_A10G001339_v3_1	76.2232	82.4848	150.046	21.9039	17.5797	39.2218
Pag_A10G001086_v3_1	239.824	225.324	290.714	120.993	132.364	123.699
Pag_A02G001954_v3_1	314.188	357.099	488.588	197.135	95.137	128.728
Pag_A06G002639_v3_1	58.5617	50.2956	134.104	22.947	16.5456	12.0682
Pag_A06G002635_v3_1	36.2525	38.2247	93.7788	12.5165	10.341	4.02275
Pag_A01G001998_v3_1	2.78865	5.02956	0	15.6457	37.2275	45.2559
Pag_A16G000249_v3_1	8.36596	5.02956	5.62673	35.4635	27.9206	33.1877
Pag_A09G000605_v3_1	1744.77	920.41	1491.08	683.194	487.06	546.088
Pag_A03G000934_v3_1	1664.83	975.735	590.806	2003.69	4561.4	7014.66
Pag_A01G000462_v3_1	39.0412	45.266	33.7604	84.4866	106.512	108.614
Pag_A01G004845_v3_1	26.957	14.0828	13.129	56.3244	78.5914	63.3582
Pag_B15G000624_v3_1	11.1546	33.1951	28.1336	2.08609	2.06819	1.00569
Pag_A04G001429_v3_1	386.693	249.466	180.993	738.475	599.777	758.288
Pag_B01G001777_v3_1	478.719	283.667	594.558	200.264	67.2163	87.4947
Pag_A01G002071_v3_1	109.687	151.893	274.772	56.3244	57.9095	52.2957
Pag_B02G000724_v3_1	848.68	397.335	968.735	314.999	129.262	181.024
Pag_B13G001155_v3_1	162.671	231.36	268.207	78.2283	94.1029	102.58
Pag_B01G001753_v3_1	70.6459	167.987	140.668	33.3774	11.3751	38.2161
novel.330	151.517	74.4375	21.5691	306.655	448.798	543.071
Pag_A11G001700_v3_1	155.235	489.879	557.984	95.9601	117.887	107.608
Pag_B04G001962_v3_1	229.599	625.677	798.995	194.006	122.024	128.728
Pag_B02G000584_v3_1	28.8161	28.1655	45.0138	1.04304	8.27278	3.01706
Pag_B04G001176_v3_1	305.822	336.981	188.495	787.498	672.163	540.054
Pag_A10G001676_v3_1	242.613	13714.6	19502.2	177.317	402.264	51.29
Pag_B01G000265_v3_1	78.0823	87.5143	166.926	33.3774	9.30688	28.1592
Pag_B01G004379_v3_1	128.278	72.4257	63.7696	161.672	346.423	548.099
Pag_B06G001447_v3_1	173.826	94.5557	45.9516	212.781	566.685	813.6
Pag_A03G001132_v3_1	63.2095	74.4375	98.4677	27.1191	29.9888	22.1251
Pag_B14G000790_v3_1	386.693	360.117	345.106	597.664	631.834	620.509
Pag_B09G001571_v3_1	35.323	54.3193	63.7696	11.4735	7.23868	16.091
Pag_A02G002518_v3_1	501.028	472.779	297.279	715.528	1342.26	2093.84
Pag_B01G002210_v3_1	175.685	256.508	286.963	73.0131	119.955	84.4777
Pag_B17G001229_v3_1	1368.3	1879.04	900.277	2311.39	5719.59	5502.11
Pag_A15G000988_v3_1	536.351	562.305	674.27	336.903	331.945	309.751
Pag_A01G001052_v3_1	105.039	161.952	124.726	29.2052	31.0229	61.3469
Pag_B08G001137_v3_1	3.71821	40.2365	75.023	0	2.06819	0
Pag_B16G000191_v3_1	516.831	617.63	742.728	347.334	196.479	254.439
Pag_B02G001389_v3_1	411.791	1038.1	1281.02	253.46	336.082	164.933
Pag_A01G004948_v3_1	51.1253	37.2187	65.6452	107.434	162.353	152.864
Pag_B04G002257_v3_1	41.8298	220.295	362.924	26.0761	34.1252	38.2161
Pag_A18G000809_v3_1	209.149	168.993	233.509	93.874	81.6937	104.591
Pag_B19G001544_v3_1	116.194	137.81	357.297	64.6687	34.1252	46.2616
Pag_B16G000959_v3_1	108.758	52.3074	127.539	27.1191	15.5115	30.1706
Pag_B01G004532_v3_1	14.8728	3.01774	0	19.8178	128.228	171.972
Pag_A13G000907_v3_1	307.682	381.241	461.392	186.705	197.513	172.978
Pag_B09G001026_v3_1	1848.88	2622.41	3072.19	1273.56	552.208	464.627
Pag_B19G000522_v3_1	0.929551	64.3784	1344.79	0	1.0341	1.00569
Pag_A03G000411_v3_1	59.4913	164.97	252.265	23.99	37.2275	41.2331
Pag_A09G000808_v3_1	155.235	174.023	125.664	274.321	313.332	337.911
Pag_A14G001370_v3_1	22.3092	116.686	310.408	10.4304	24.8183	13.0739
Pag_A15G000807_v3_1	56.7026	177.041	184.744	32.3344	40.3298	28.1592
Pag_A06G002754_v3_1	330.92	439.584	333.853	208.609	159.251	149.847
Pag_B14G000857_v3_1	26.0274	59.3488	62.8318	12.5165	4.13639	9.05118
Pag_A15G001411_v3_1	257.486	224.318	111.597	480.843	584.265	526.98
Pag_A14G000623_v3_1	13.0137	26.1537	25.3203	103.261	49.6367	97.5516
Pag_A19G001060_v3_1	158.024	338.992	627.38	79.2714	72.3868	122.694
Pag_B02G001785_v3_1	92.0256	140.828	186.62	26.0761	32.057	59.3355
Pag_A18G000483_v3_1	24.1683	63.3725	135.041	14.6026	10.341	5.02843
Pag_B05G001511_v3_1	237.036	200.176	120.975	392.185	456.037	541.059
Pag_A04G001745_v3_1	540.069	572.364	756.795	226.341	200.615	352.996
Pag_A10G002182_v3_1	37.1821	36.2128	37.5115	118.907	101.342	74.4208
Pag_B16G000170_v3_1	135.715	32.1892	53.4539	9.3874	11.3751	16.091
Pag_B13G000572_v3_1	3.71821	4.02365	0	12.5165	34.1252	66.3753
Pag_A09G000828_v3_1	207.29	127.751	135.979	303.526	395.025	386.184
Pag_B13G000586_v3_1	193.347	424.495	712.719	126.208	114.785	129.734
Pag_A06G001100_v3_1	17.6615	16.0946	30.947	1.04304	2.06819	2.01137
Pag_A18G001243_v3_1	43.6889	63.3725	167.864	20.8609	9.30688	18.1024
Pag_B05G000755_v3_1	3027.55	2085.26	1575.48	4169.05	5791.98	6620.43
Pag_A14G000836_v3_1	8.36596	35.2069	123.788	6.25826	2.06819	1.00569
Pag_B01G004204_v3_1	1763.36	2306.56	1805.24	1142.13	1008.25	784.435
Pag_B05G001907_v3_1	19.5206	10.0591	27.1959	55.2813	71.3527	101.574
Pag_B18G000328_v3_1	20.4501	30.1774	30.0092	2.08609	0	5.02843
Pag_A02G002198_v3_1	74.3641	77.4552	174.429	25.0331	31.0229	32.182
Pag_B03G001663_v3_1	114.335	82.4848	136.917	50.0661	32.057	27.1535
Pag_A01G004965_v3_1	585.617	359.111	489.525	227.384	110.648	193.092
Pag_B18G001505_v3_1	41.8298	15.0887	3.75115	184.619	199.581	73.4151
Pag_B01G004447_v3_1	39.0412	27.1596	39.3871	5.21522	5.17049	10.0569
Pag_A05G000835_v3_1	81.8005	1028.04	1046.57	75.0992	97.2052	125.711
Pag_B13G000706_v3_1	81.8005	49.2897	60.0184	21.9039	18.6138	10.0569
Pag_A11G001366_v3_1	106.898	49.2897	41.2627	149.155	247.149	413.337
Pag_A06G002181_v3_1	31.6047	69.4079	90.9654	11.4735	17.5797	12.0682
Pag_A08G000610_v3_1	145.01	600.529	824.316	67.7979	157.183	61.3469
Pag_A02G001423_v3_1	475.93	541.181	528.912	291.009	276.104	314.78
Pag_B01G002382_v3_1	3734.01	1178.93	4091.57	1106.67	556.344	356.013
Pag_A05G001395_v3_1	236.106	199.171	220.38	352.549	463.276	536.031
Pag_B13G001230_v3_1	171.037	245.443	319.786	9.3874	79.6255	13.0739
Pag_A04G000945_v3_1	4.64776	29.1714	79.712	0	2.06819	0
Pag_B15G000633_v3_1	10.2251	86.5084	96.5922	8.34435	4.13639	7.03981
Pag_A09G001404_v3_1	147.799	383.252	622.691	88.6587	112.717	91.5175
Pag_A01G002830_v3_1	17.6615	58.3429	90.0277	10.4304	6.20458	2.01137
Pag_B08G001181_v3_1	56.7026	54.3193	84.4009	16.6887	23.7842	19.108
Pag_A01G004910_v3_1	553.083	453.666	871.205	2063.14	2038.21	1106.26
Pag_A13G000666_v3_1	626.518	1258.4	1284.77	271.191	268.865	40.2275
Pag_A07G002601_v3_1	15.8024	149.881	142.544	11.4735	16.5456	4.02275
Pag_A03G002086_v3_1	24.1683	114.674	110.659	4.17218	18.6138	10.0569
Pag_B17G001163_v3_1	15.8024	97.5735	185.682	15.6457	8.27278	10.0569
Pag_B10G000029_v3_1	26.957	74.4375	140.668	18.7748	7.23868	10.0569
Pag_B05G000325_v3_1	75.2937	24.1419	48.765	9.3874	9.30688	2.01137
Pag_B09G001329_v3_1	8.36596	30.1774	43.1383	2.08609	0	0
Pag_B04G002124_v3_1	304.893	426.507	180.993	577.846	1175.77	1076.08
Pag_B10G002238_v3_1	192.417	149.881	264.456	92.8309	71.3527	79.4492
Pag_B04G000790_v3_1	515.901	508.992	767.111	321.258	260.593	227.285
Pag_B08G000899_v3_1	130.137	151.893	115.348	220.082	336.082	364.059
Pag_B08G000839_v3_1	82.7301	148.875	211.002	56.3244	35.1593	36.2047
Pag_B16G001449_v3_1	1187.97	918.398	1249.13	658.161	388.821	380.149
Pag_B01G003454_v3_1	233.317	457.69	589.869	95.9601	183.035	115.654
Pag_A01G003148_v3_1	367.173	392.306	689.274	231.556	160.285	139.79
Pag_A14G000300_v3_1	41.8298	20.1182	15.9424	76.1422	96.1711	111.631
Pag_A03G001305_v3_1	114.335	74.4375	94.7166	454.767	206.819	213.206
Pag_B12G000918_v3_1	228.67	178.046	76.8986	403.658	721.8	497.815
Pag_A02G001259_v3_1	82.7301	121.715	75.023	197.135	214.058	350.985
Pag_B13G000121_v3_1	207.29	253.49	457.641	123.079	108.58	74.4208
Pag_B16G001293_v3_1	1507.73	1471.65	911.53	2347.89	2979.23	3718.02
Pag_B19G001060_v3_1	38.1116	42.2483	35.6359	92.8309	94.1029	88.5004
Pag_A06G000118_v3_1	598.631	516.033	383.555	916.836	1059.95	1014.74
Pag_B13G000934_v3_1	135.715	135.798	170.677	77.1853	56.8754	57.3241
Pag_B16G001184_v3_1	17.6615	60.3547	112.535	10.4304	9.30688	4.02275
Pag_A04G001323_v3_1	49.2662	64.3784	93.7788	14.6026	25.8524	15.0853
Pag_B07G001240_v3_1	496.38	568.34	752.106	270.148	324.707	296.678
Pag_B10G001044_v3_1	27.8865	27.1596	12.1912	0	0	2.01137
Pag_A04G001038_v3_1	153.376	65.3843	183.806	47.98	26.8865	29.1649
Pag_A08G000732_v3_1	79.0119	135.798	59.0806	222.168	312.297	246.393
Pag_B13G000597_v3_1	163.601	238.401	278.523	112.649	67.2163	56.3184
Pag_A02G002524_v3_1	10.2251	16.0946	13.129	33.3774	71.3527	56.3184
Pag_A10G000695_v3_1	462.917	631.713	755.857	275.364	115.819	246.393
Pag_B04G002164_v3_1	2.78865	63.3725	75.023	0	3.10229	0
Pag_A04G001809_v3_1	11.1546	37.2187	105.97	7.30131	1.0341	2.01137
Pag_A02G002463_v3_1	982.536	1060.23	880.583	1633.41	1674.2	1554.79
Pag_A10G000958_v3_1	105.039	180.058	352.608	60.4966	32.057	63.3582
Pag_A09G001340_v3_1	3442.13	4931.99	6221.29	1915.03	416.741	307.74
Pag_B04G001469_v3_1	247.261	1063.25	967.797	170.016	239.911	128.728
Pag_B02G001663_v3_1	8.36596	3.01774	52.5161	0	0	0
Pag_A02G001084_v3_1	863.553	533.133	379.804	1319.45	1552.18	1720.73
Pag_A15G001071_v3_1	213.797	713.192	1086.9	78.2283	209.922	122.694
Pag_A07G002737_v3_1	145.94	106.627	75.023	231.556	268.865	361.041
Pag_B12G001002_v3_1	116.194	106.627	118.161	325.43	243.013	197.115
Pag_B15G001076_v3_1	7.43641	77.4552	316.035	8.34435	10.341	10.0569
Pag_B03G001040_v3_1	247.261	254.496	221.318	480.843	580.129	388.195
Pag_A14G001510_v3_1	271.429	167.987	497.965	77.1853	119.955	66.3753
Pag_A09G001405_v3_1	1287.43	1722.12	1747.1	341.075	723.868	740.185
Pag_A19G001410_v3_1	145.94	190.117	393.871	93.874	55.8413	43.2445
Pag_A09G000797_v3_1	75.2937	423.489	465.143	57.3674	77.5573	25.1422
Pag_B10G000530_v3_1	1072.7	1165.85	871.205	1735.63	1936.86	1853.48
Pag_A18G001379_v3_1	75.2937	116.686	219.442	35.4635	17.5797	43.2445
Pag_A16G000972_v3_1	17.6615	38.2247	77.8364	8.34435	5.17049	4.02275
Pag_A14G000774_v3_1	45.548	42.2483	38.4493	81.3574	117.887	173.984
Pag_A06G001896_v3_1	71.5755	74.4375	105.97	33.3774	31.0229	22.1251
Pag_B02G000240_v3_1	39.0412	40.2365	46.8894	90.7448	108.58	98.5573
Pag_B03G001762_v3_1	402.496	416.448	315.097	646.687	923.449	1640.27
Pag_A10G001757_v3_1	82.7301	22.1301	17.818	351.506	173.728	150.853
novel.1335	405.284	425.501	372.302	618.525	898.631	795.498
Pag_A07G002430_v3_1	109.687	44.2601	43.1383	195.049	190.274	303.717
Pag_A19G000212_v3_1	7.43641	7.04138	1.87558	37.5496	33.0911	27.1535
Pag_A01G001134_v3_1	132.926	105.621	173.491	60.4966	32.057	51.29
Pag_B03G000748_v3_1	84.5892	115.68	7.5023	5.21522	8.27278	5.02843
Pag_A04G000961_v3_1	0	0	0	13.5596	9.30688	11.0626
Pag_A03G000075_v3_1	89.2369	69.4079	60.0184	365.065	130.296	222.257
Pag_B14G000963_v3_1	69.7164	243.431	333.853	10.4304	37.2275	54.3071
Pag_B16G000696_v3_1	163.601	145.857	57.2051	295.181	404.332	515.917
Pag_A10G000557_v3_1	381.116	272.602	424.818	165.844	169.592	180.018
Pag_A08G001377_v3_1	3.71821	40.2365	45.0138	1.04304	1.0341	1.00569
Pag_A10G001115_v3_1	38.1116	121.715	271.021	29.2052	19.6479	23.1308
Pag_A18G000495_v3_1	121.771	135.798	149.108	61.5396	67.2163	60.3412
Pag_B14G001307_v3_1	311.4	161.952	274.772	78.2283	109.614	99.563
Pag_B05G002294_v3_1	179.403	177.041	297.279	77.1853	102.376	78.4435
Pag_B02G000473_v3_1	754.796	605.559	1071.89	304.569	419.844	232.314
Pag_A16G000554_v3_1	2.78865	3.01774	11.2535	45.8939	31.0229	35.199
Pag_A09G001103_v3_1	533.563	617.63	601.122	364.022	239.911	241.365
Pag_B04G000575_v3_1	1.8591	0	0.937788	7.30131	23.7842	43.2445
Pag_B09G000821_v3_1	58.5617	82.4848	142.544	28.1622	29.9888	20.1137
Pag_A18G001569_v3_1	101.321	438.578	715.532	59.4535	67.2163	108.614
Pag_B02G001148_v3_1	2.78865	174.023	528.912	0	0	0
Pag_B09G000645_v3_1	185.91	315.856	591.744	79.2714	84.796	137.779
Pag_A01G001222_v3_1	22.3092	99.5853	159.424	19.8178	9.30688	4.02275
Pag_A09G000063_v3_1	130.137	171.005	212.878	61.5396	82.7278	66.3753
Pag_B01G000698_v3_1	14.8728	40.2365	52.5161	2.08609	1.0341	7.03981
novel.1332	78.0823	40.2365	35.6359	132.467	141.671	305.729
Pag_B04G000312_v3_1	20.4501	8.0473	20.6313	94.917	46.5344	66.3753
Pag_B11G000765_v3_1	665.559	780.588	768.986	461.025	350.559	401.269
Pag_A01G004620_v3_1	31.6047	21.1242	57.2051	3.12913	5.17049	8.04549
Pag_B07G001193_v3_1	60.4208	274.614	485.774	20.8609	18.6138	70.3981
Pag_B10G000304_v3_1	53.914	87.5143	74.0853	149.155	165.456	189.069
Pag_A15G001124_v3_1	103.18	90.5321	179.118	39.6357	47.5685	39.2218
Pag_B16G000248_v3_1	1.8591	47.2779	61.894	1.04304	1.0341	0
Pag_B18G000269_v3_1	33.4639	35.2069	37.5115	11.4735	4.13639	4.02275
Pag_B08G000247_v3_1	25.0979	25.1478	38.4493	7.30131	3.10229	4.02275
Pag_A08G002135_v3_1	67.8573	82.4848	53.4539	127.251	182.001	197.115
Pag_A09G000214_v3_1	49.2662	38.2247	25.3203	178.361	83.7619	113.643
Pag_A11G001022_v3_1	17787	17128.7	11102.5	26194	42163.3	35563.1
Pag_A02G001153_v3_1	5.57731	7.04138	38.4493	0	0	0
Pag_B05G001222_v3_1	4706.32	2723	1204.12	6581.61	12132	15258.3
Pag_A18G000521_v3_1	100.392	138.816	170.677	25.0331	63.0799	28.1592
Pag_A02G001431_v3_1	1187.04	2052.06	2327.59	781.24	781.778	388.195
Pag_B08G001842_v3_1	7.43641	40.2365	52.5161	3.12913	3.10229	1.00569
Pag_A05G001139_v3_1	540.999	801.712	1051.26	340.032	329.877	164.933
Pag_B15G001093_v3_1	653.475	359.111	444.512	231.556	111.683	75.4265
Pag_A06G002694_v3_1	996.479	750.41	769.924	1300.68	2015.46	2275.87
Pag_B13G001405_v3_1	33.4639	89.5262	200.687	22.947	16.5456	16.091
Pag_B05G000489_v3_1	6.50686	50.2956	60.9562	1.04304	4.13639	3.01706
Pag_A08G000564_v3_1	413.65	321.892	198.811	665.462	781.778	793.487
Pag_A14G000496_v3_1	309.541	372.187	439.823	149.155	138.569	214.211
Pag_B15G000582_v3_1	263.063	189.111	268.207	129.337	96.1711	101.574
Pag_B06G001971_v3_1	42.7594	76.4493	136.917	15.6457	10.341	26.1478
Pag_B18G001035_v3_1	86.4483	125.739	172.553	41.7218	48.6026	47.2673
Pag_A11G000566_v3_1	62.2799	57.337	113.472	12.5165	25.8524	5.02843
Pag_A05G001866_v3_1	17.6615	6.03547	19.6935	50.0661	61.0118	68.3867
Pag_A02G001157_v3_1	79.9414	157.928	131.29	30.2483	53.7731	29.1649
Pag_A11G001610_v3_1	286.302	252.484	412.627	139.768	126.16	157.893
Pag_B17G000325_v3_1	387.623	545.204	352.608	226.341	187.172	142.807
Pag_B06G000250_v3_1	36.2525	200.176	121.912	26.0761	20.6819	6.03412
Pag_B06G002521_v3_1	499.169	1341.89	1267.89	313.956	413.639	312.768
Pag_B19G000925_v3_1	403.425	334.969	512.97	213.824	200.615	204.154
Pag_A04G000611_v3_1	10.2251	9.05321	1.87558	37.5496	38.2616	42.2388
Pag_B10G002353_v3_1	547.506	960.646	1306.34	175.231	429.15	153.87
Pag_A01G001749_v3_1	588.406	843.96	1139.41	4560.19	4253.24	1172.63
Pag_A02G000699_v3_1	226.811	940.528	1514.53	130.381	224.399	197.115
Pag_A04G001715_v3_1	1.8591	8.0473	61.894	0	0	0
Pag_A15G000433_v3_1	30.6752	16.0946	13.129	55.2813	70.3186	119.677
Pag_B06G002157_v3_1	12.0842	12.0709	9.37788	31.2913	58.9436	44.2502
Pag_B04G001954_v3_1	109.687	199.171	420.129	77.1853	50.6708	54.3071
Pag_B13G001389_v3_1	387.623	159.94	124.726	701.969	716.63	771.362
Pag_A10G001235_v3_1	496.38	413.43	670.518	269.105	167.524	239.353
Pag_B13G000366_v3_1	2.78865	0	0	13.5596	22.7501	29.1649
Pag_A17G001380_v3_1	11.1546	55.3252	118.161	6.25826	5.17049	8.04549
Pag_A13G001056_v3_1	662.77	5886.6	4500.44	445.38	434.321	979.539
Pag_B08G001380_v3_1	13.0137	68.402	208.189	11.4735	1.0341	0
Pag_B01G000513_v3_1	73.4346	96.5676	135.979	43.8079	17.5797	21.1194
Pag_B08G001293_v3_1	2.78865	38.2247	70.3341	2.08609	1.0341	0
Pag_A02G000353_v3_1	88.3074	48.2838	5.62673	202.351	330.911	483.735
Pag_B02G001903_v3_1	444.326	302.78	132.228	867.813	882.085	1023.79
Pag_B06G002433_v3_1	97.6029	132.78	186.62	13.5596	53.7731	33.1877
Pag_A13G000786_v3_1	32.5343	84.4966	109.721	14.6026	8.27278	21.1194
Pag_A06G000933_v3_1	1121.97	564.317	391.058	1777.35	2096.12	2314.08
Pag_A06G002675_v3_1	228.67	149.881	236.323	87.6157	95.137	56.3184
Pag_B12G000296_v3_1	7.43641	11.065	2.81336	34.4205	25.8524	104.591
Pag_A06G000351_v3_1	168.249	194.141	258.83	100.132	85.8301	55.3128
Pag_A02G001412_v3_1	256.556	365.146	455.765	38.5926	148.91	100.569
Pag_A02G001233_v3_1	98.5325	21.1242	14.0668	196.092	259.558	341.933
Pag_B04G001288_v3_1	50.1958	2.01182	94.7166	3.12913	2.06819	1.00569
Pag_B15G000333_v3_1	840.314	883.191	1155.35	324.387	566.685	374.115
Pag_B01G001175_v3_1	176.615	245.443	341.355	87.6157	119.955	90.5118
Pag_B01G004504_v3_1	56.7026	197.159	280.399	29.2052	42.398	43.2445
Pag_A15G000548_v3_1	25.0979	22.1301	52.5161	6.25826	1.0341	0
Pag_A09G000887_v3_1	807.78	848.99	585.18	1295.46	1486	1474.34
Pag_B05G001592_v3_1	94.8142	136.804	143.482	55.2813	28.9547	48.273
Pag_A16G000184_v3_1	329.061	376.211	482.023	202.351	71.3527	111.631
novel.1432	0.929551	0	0	14.6026	32.057	8.04549
Pag_A06G002671_v3_1	2914.14	2548.98	2200.99	5316.4	5651.34	3918.15
Pag_B09G001466_v3_1	305.822	461.714	842.134	207.566	116.853	177.001
Pag_B03G000865_v3_1	347.652	453.666	241.012	574.717	1358.8	1112.29
Pag_A03G002099_v3_1	57.6322	25.1478	45.0138	101.175	128.228	161.916
Pag_B18G000231_v3_1	34.3934	66.3902	177.242	12.5165	7.23868	22.1251
Pag_A16G001143_v3_1	591.195	889.226	1152.54	342.118	358.832	431.439
Pag_A07G002721_v3_1	4.64776	50.2956	40.3249	2.08609	1.0341	2.01137
Pag_A05G001311_v3_1	3.71821	2.01182	0.937788	28.1622	27.9206	13.0739
Pag_A02G001113_v3_1	47.4071	38.2247	60.9562	13.5596	1.0341	7.03981
Pag_A12G001923_v3_1	0.929551	4.02365	0.937788	53.1952	12.4092	19.108
Pag_B06G002455_v3_1	2517.23	2804.48	2656.75	5113	5901.59	3925.19
Pag_B03G001493_v3_1	33.4639	17.1005	61.894	6.25826	2.06819	6.03412
Pag_B16G001003_v3_1	1150.78	401.359	847.76	130.381	225.433	321.82
Pag_A06G000941_v3_1	105.969	98.5794	64.7074	161.672	262.661	269.524
Pag_B15G000886_v3_1	62.2799	70.4138	80.6498	23.99	29.9888	15.0853
Pag_B08G001294_v3_1	1563.51	1296.62	1040.01	2226.9	2515.96	2854.14
Pag_A03G000504_v3_1	30.6752	48.2838	236.323	16.6887	12.4092	11.0626
Pag_B08G000911_v3_1	683.22	817.807	1145.98	483.972	354.695	341.933
Pag_B13G000206_v3_1	328.132	254.496	477.334	140.811	166.49	96.5459
Pag_A04G001599_v3_1	32.5343	11.065	37.5115	2.08609	4.13639	1.00569
Pag_B10G001022_v3_1	29.7456	32.1892	21.5691	91.7879	118.921	57.3241
Pag_B06G000481_v3_1	219.374	100.591	89.0899	246.158	555.31	926.237
Pag_B10G000996_v3_1	708.318	582.423	836.507	405.744	308.161	364.059
Pag_A03G002233_v3_1	37.1821	61.3606	120.975	17.7317	9.30688	18.1024
Pag_B13G000192_v3_1	1197.26	451.655	1042.82	311.87	213.024	360.036
Pag_A05G001490_v3_1	82.7301	96.5676	135.979	45.8939	33.0911	21.1194
Pag_B18G000638_v3_1	39.0412	14.0828	18.7558	64.6687	111.683	98.5573
Pag_B06G001994_v3_1	247.261	290.709	205.376	435.992	493.265	483.735
Pag_A01G001453_v3_1	200.783	155.916	383.555	90.7448	24.8183	60.3412
Pag_A07G001706_v3_1	2196.53	697.097	251.327	3372.16	6238.71	9479.6
Pag_A05G001314_v3_1	9.29551	12.0709	6.56452	39.6357	36.1934	36.2047
Pag_B08G002316_v3_1	618.152	255.502	438.885	171.059	122.024	174.989
Pag_A05G002346_v3_1	22.3092	47.2779	99.4055	6.25826	8.27278	12.0682
Pag_A03G001536_v3_1	51.1253	110.65	139.73	19.8178	36.1934	19.108
Pag_B02G001817_v3_1	440.607	439.584	849.636	249.288	130.296	220.245
Pag_B18G000849_v3_1	261.204	357.099	121.912	684.237	787.982	679.844
Pag_B10G002292_v3_1	0.929551	34.201	65.6452	1.04304	0	0
Pag_B03G001453_v3_1	211.008	210.236	236.323	120.993	115.819	113.643
Pag_A08G001230_v3_1	11407.5	12187.6	5815.22	18833.2	29465.6	27496.5
Pag_B02G002058_v3_1	252.838	339.998	461.392	152.284	156.149	156.887
Pag_A17G000926_v3_1	32.5343	143.845	266.332	19.8178	23.7842	29.1649
Pag_A11G001758_v3_1	53.914	77.4552	142.544	21.9039	28.9547	23.1308
Pag_A18G000672_v3_1	5.57731	19.1123	38.4493	0	0	1.00569
Pag_A12G001287_v3_1	465.705	253.49	450.138	146.026	167.524	179.012
Pag_A07G002658_v3_1	70.6459	63.3725	256.954	34.4205	6.20458	7.03981
Pag_A06G001912_v3_1	110.617	126.745	195.998	58.4105	53.7731	57.3241
Pag_B06G001449_v3_1	3109.35	23163.1	37501.2	5293.45	2032	1256.1
Pag_B13G000917_v3_1	66.9277	80.473	41.2627	154.371	142.705	191.08
Pag_A08G000823_v3_1	5.57731	30.1774	82.5254	3.12913	2.06819	0
Pag_A08G001928_v3_1	176.615	234.378	334.79	46.937	77.5573	114.648
Pag_A14G000157_v3_1	117.123	103.609	144.419	58.4105	26.8865	42.2388
Pag_A06G001627_v3_1	902.594	491.891	644.26	2194.56	1089.94	2458.9
Pag_B01G002162_v3_1	145.01	319.88	601.122	18.7748	78.5914	93.5288
Pag_B05G001162_v3_1	156.165	134.792	265.394	81.3574	63.0799	57.3241
Pag_B16G001311_v3_1	1240.02	8291.73	11925.9	1855.58	863.471	991.607
Pag_A01G001191_v3_1	181.263	250.472	434.196	44.8509	96.1711	108.614
Pag_A07G001578_v3_1	323.484	203.194	179.118	518.393	527.39	522.957
Pag_A02G001265_v3_1	17.6615	16.0946	27.1959	2.08609	2.06819	2.01137
Pag_B15G000987_v3_1	256.556	222.307	188.495	409.916	441.56	394.229
Pag_A16G000254_v3_1	28.8161	34.201	90.0277	10.4304	6.20458	10.0569
Pag_B18G001563_v3_1	431.312	308.815	527.037	207.566	183.035	199.126
Pag_A01G002260_v3_1	51.1253	140.828	256.016	39.6357	31.0229	21.1194
Pag_B15G000863_v3_1	118.053	108.639	116.286	215.91	307.127	206.166
Pag_B02G002153_v3_1	117.123	130.769	66.583	188.791	418.809	339.922
Pag_B14G001768_v3_1	375.539	301.774	461.392	154.371	203.717	184.041
Pag_A10G001219_v3_1	198.924	173.017	174.429	95.9601	96.1711	87.4947
Pag_B12G000865_v3_1	1961.35	1455.55	968.735	3308.54	3291.53	3221.21
Pag_A10G001381_v3_1	196.135	193.135	340.417	110.563	96.1711	85.4833
Pag_B04G000873_v3_1	106.898	139.822	53.4539	129.337	348.491	2162.23
Pag_B05G001579_v3_1	504.746	436.566	487.65	301.44	221.297	235.331
Pag_A02G000931_v3_1	270.499	275.62	236.323	415.132	478.787	507.872
Pag_A18G000857_v3_1	145.01	96.5676	188.495	49.0231	47.5685	62.3526
Pag_B15G000913_v3_1	16.7319	23.136	52.5161	5.21522	0	1.00569
Pag_B11G000192_v3_1	506.606	488.873	768.048	232.599	257.49	317.797
Pag_A11G001715_v3_1	2.78865	5.02956	1.87558	38.5926	15.5115	24.1365
Pag_A09G001531_v3_1	27.8865	16.0946	13.129	63.6257	50.6708	123.699
Pag_B14G001149_v3_1	881.215	792.659	448.263	1267.3	2059.92	2077.75
Pag_B15G001416_v3_1	17.6615	4.02365	6.56452	39.6357	41.3639	92.5232
Pag_B04G001098_v3_1	96.6733	58.3429	37.5115	97.0031	297.82	687.89
Pag_A05G001958_v3_1	1912.09	1882.06	2610.8	1294.42	998.938	964.453
Pag_B01G003742_v3_1	51.1253	125.739	174.429	39.6357	18.6138	22.1251
Pag_A15G000096_v3_1	34.3934	33.1951	52.5161	9.3874	11.3751	9.05118
Pag_B01G001268_v3_1	4.64776	6.03547	3.75115	19.8178	34.1252	28.1592
Pag_A01G002490_v3_1	521.478	66.3902	69.3963	1045.13	1388.79	1949.02
Pag_A06G001579_v3_1	776.175	609.583	975.3	428.691	339.184	387.189
Pag_B06G002119_v3_1	271.429	258.519	339.479	148.112	155.115	104.591
Pag_A16G000244_v3_1	34.3934	38.2247	47.8272	7.30131	11.3751	12.0682
Pag_B19G001289_v3_1	1065.27	1708.04	587.993	1723.11	6322.47	5945.62
Pag_A05G001312_v3_1	540.999	561.299	241.949	1372.65	2243.99	856.845
Pag_A19G000513_v3_1	13.0137	15.0887	8.44009	32.3344	84.796	47.2673
Pag_A18G000794_v3_1	2085.91	2386.02	1923.4	1247.48	621.493	517.929
Pag_B08G000270_v3_1	187.769	162.958	131.29	303.526	297.82	359.03
Pag_A03G000764_v3_1	64.139	50.2956	41.2627	128.294	143.74	105.597
Pag_A06G000803_v3_1	11.1546	3.01774	1.87558	28.1622	32.057	64.3639
Pag_A08G001531_v3_1	14.8728	21.1242	21.5691	0	0	2.01137
Pag_B03G000744_v3_1	230.529	218.283	346.982	95.9601	116.853	132.751
Pag_A11G000920_v3_1	619.081	605.559	370.426	1215.15	971.018	1239.01
Pag_A01G001169_v3_1	390.412	577.394	1155.35	243.029	78.5914	30.1706
Pag_A01G003404_v3_1	293.738	347.04	468.894	195.049	112.717	155.881
Pag_B19G001528_v3_1	52.9844	52.3074	97.53	25.0331	15.5115	15.0853
novel.1441	19.5206	54.3193	90.0277	4.17218	11.3751	9.05118
Pag_B02G002097_v3_1	57.6322	32.1892	26.2581	103.261	110.648	122.694
Pag_A01G003066_v3_1	52.9844	116.686	124.726	31.2913	26.8865	10.0569
Pag_B02G000907_v3_1	72.505	195.147	411.689	45.8939	57.9095	41.2331
Pag_B06G000924_v3_1	814.287	748.399	979.051	483.972	442.594	504.855
Pag_B06G002365_v3_1	117.123	57.337	150.046	25.0331	16.5456	40.2275
Pag_B18G000150_v3_1	43.6889	422.483	452.014	11.4735	70.3186	13.0739
Pag_A12G001319_v3_1	7.43641	6.03547	1.87558	14.6026	49.6367	55.3128
Pag_A04G002198_v3_1	4.64776	39.2306	57.2051	1.04304	3.10229	0
Pag_A15G000838_v3_1	151.517	109.644	156.611	56.3244	55.8413	69.3924
novel.1022	529.844	256.508	286.963	1214.1	765.232	856.845
Pag_B02G001093_v3_1	21.3797	28.1655	26.2581	58.4105	69.2845	79.4492
Pag_A06G000610_v3_1	5.57731	1.00591	0.937788	30.2483	15.5115	33.1877
novel.618	495.451	265.561	168.802	1001.32	831.414	879.976
Pag_A10G002445_v3_1	6.50686	70.4138	163.175	8.34435	0	4.02275
Pag_B03G001505_v3_1	205.431	241.419	144.419	352.549	481.889	468.65
Pag_A05G000722_v3_1	2408.47	2335.73	1691.77	3254.3	5516.91	6566.13
Pag_B08G001948_v3_1	23.2388	8.0473	22.5069	66.7548	78.5914	56.3184
Pag_A02G002162_v3_1	218.445	181.064	280.399	110.563	72.3868	106.603
Pag_B14G000954_v3_1	890.51	770.529	407.938	1554.14	1889.3	1579.93
Pag_A15G000558_v3_1	245.402	193.135	277.585	131.424	100.307	106.603
Pag_B06G002471_v3_1	256.556	307.809	207.251	446.423	534.628	529.997
novel.1261	90.1665	149.881	214.753	45.8939	61.0118	43.2445
Pag_B08G000918_v3_1	5.57731	52.3074	114.41	6.25826	0	2.01137
novel.1574	7.43641	44.2601	24.3825	2.08609	0	0
Pag_A06G001554_v3_1	3837.19	24296.8	38815	5965.17	1602.85	996.635
Pag_A02G002631_v3_1	312.329	305.797	305.719	616.439	882.085	489.769
Pag_B05G000857_v3_1	5.57731	502.956	893.712	13.5596	1.0341	2.01137
Pag_B07G001466_v3_1	3277.6	2071.17	2582.67	1371.6	1124.06	1467.3
Pag_A04G001156_v3_1	13.9433	38.2247	97.53	4.17218	8.27278	5.02843
Pag_A16G001270_v3_1	1.8591	4.02365	0.937788	13.5596	24.8183	28.1592
Pag_A06G001846_v3_1	140.362	181.064	227.883	86.5727	80.6596	76.4322
Pag_B09G001106_v3_1	24.1683	426.507	122.85	19.8178	21.716	27.1535
Pag_B01G003910_v3_1	339.286	437.572	648.949	129.337	72.3868	224.268
Pag_A05G002478_v3_1	1101.52	1207.09	1747.1	531.952	726.971	674.816
Pag_A01G000402_v3_1	263.993	698.103	838.383	149.155	160.285	236.336
Pag_B04G001973_v3_1	58.5617	36.2128	17.818	160.629	88.9324	181.024
Pag_B01G003746_v3_1	343.004	241.419	328.226	166.887	129.262	148.842
Pag_B08G000981_v3_1	314.188	190.117	344.168	116.821	63.0799	124.705
Pag_B06G000728_v3_1	733.416	759.464	570.175	1255.83	1266.77	1132.4
Pag_B15G000011_v3_1	2.78865	0	0	36.5065	17.5797	13.0739
Pag_A08G001535_v3_1	432.241	354.081	449.2	244.072	155.115	127.722
Pag_B02G000162_v3_1	589.336	365.146	211.94	1301.72	1106.48	907.129
Pag_A07G002526_v3_1	4.64776	2.01182	7.5023	35.4635	34.1252	20.1137
Pag_A01G000792_v3_1	17.6615	65.3843	77.8364	0	2.06819	10.0569
Pag_B06G002403_v3_1	26.0274	33.1951	28.1336	8.34435	4.13639	4.02275
Pag_A06G003014_v3_1	907.242	297.75	107.846	1977.61	2373.25	2331.18
Pag_A04G000469_v3_1	14.8728	49.2897	106.908	4.17218	9.30688	8.04549
Pag_A17G001824_v3_1	10.2251	22.1301	31.8848	0	0	2.01137
Pag_A08G001237_v3_1	81.8005	116.686	146.295	17.7317	18.6138	51.29
Pag_B02G001617_v3_1	97.6029	60.3547	126.601	34.4205	31.0229	30.1706
Pag_A13G000762_v3_1	139.433	124.733	154.735	65.7118	69.2845	67.381
Pag_B03G001604_v3_1	1047.6	1775.43	1513.59	771.853	641.14	699.958
Pag_B14G001344_v3_1	1054.11	999.877	595.495	1658.44	1944.1	2181.33
Pag_A09G000505_v3_1	37.1821	106.627	134.104	26.0761	20.6819	18.1024
Pag_A12G001419_v3_1	4.64776	3.01774	1.87558	79.2714	25.8524	9.05118
Pag_B06G001720_v3_1	99.462	148.875	212.878	36.5065	19.6479	64.3639
Pag_B09G000279_v3_1	633.025	687.038	497.965	1110.84	1014.45	1138.44
Pag_A14G000155_v3_1	26.957	162.958	335.728	15.6457	20.6819	35.199
Pag_A01G003205_v3_1	1832.15	1707.03	1883.08	6376.13	4608.97	2597.69
Pag_B07G000506_v3_1	12.0842	34.201	75.023	1.04304	1.0341	7.03981
Pag_A08G000468_v3_1	44.6185	2471.53	3378.85	34.4205	93.0688	60.3412
novel.323	3.71821	46.272	113.472	3.12913	4.13639	0
Pag_A08G000362_v3_1	53.914	46.272	113.472	19.8178	19.6479	16.091
Pag_A06G002664_v3_1	92.9551	83.4907	96.5922	38.5926	40.3298	40.2275
Pag_A07G002097_v3_1	5.57731	36.2128	91.9032	1.04304	5.17049	2.01137
Pag_A03G000205_v3_1	140.362	142.84	219.442	85.5296	49.6367	53.3014
novel.192	196.135	67.3961	135.979	35.4635	45.5003	37.2104
Pag_A08G000376_v3_1	675.784	698.103	745.542	464.155	399.162	397.246
Pag_A02G002541_v3_1	189.628	129.763	150.046	83.4435	47.5685	52.2957
novel.589	218.445	116.686	87.2143	364.022	389.855	394.229
Pag_B06G000330_v3_1	0.929551	5.02956	78.7742	0	0	0
Pag_B14G001066_v3_1	93.8847	18.1064	16.8802	334.817	190.274	194.097
Pag_B10G000036_v3_1	155.235	113.668	86.2765	245.115	279.206	269.524
Pag_B02G000346_v3_1	962.086	1009.94	892.774	1448.79	1565.62	1810.24
Pag_B10G000108_v3_1	0	0	0	12.5165	14.4774	6.03412
Pag_A09G001117_v3_1	163.601	409.406	868.392	158.543	62.0458	78.4435
Pag_A10G002497_v3_1	97.6029	63.3725	120.975	38.5926	10.341	13.0739
Pag_A01G001213_v3_1	163.601	133.786	262.581	89.7018	52.739	47.2673
Pag_A02G002134_v3_1	420.157	348.046	241.012	677.979	656.652	796.504
Pag_B09G001118_v3_1	72.505	221.301	273.834	64.6687	37.2275	22.1251
Pag_B07G001538_v3_1	469.423	377.217	322.599	1055.56	711.459	711.02
Pag_B05G001025_v3_1	7.43641	5.02956	0.937788	39.6357	16.5456	55.3128
Pag_B08G001162_v3_1	6399.96	7362.27	4436.68	9982.97	15484.6	14229.5
Pag_B13G000208_v3_1	229.599	237.395	202.562	409.916	355.73	439.485
Pag_B13G000488_v3_1	47.4071	52.3074	8.44009	166.887	152.012	167.95
Pag_A05G002629_v3_1	175.685	127.751	232.571	86.5727	59.9777	65.3696
Pag_B01G004693_v3_1	49.2662	70.4138	102.219	22.947	22.7501	24.1365
Pag_B15G000298_v3_1	382.046	161.952	264.456	118.907	86.8642	84.4777
Pag_A18G000203_v3_1	754.796	1491.77	1693.65	513.178	598.742	347.968
Pag_A18G000975_v3_1	168.249	152.899	54.3917	328.559	397.093	449.542
Pag_A01G001245_v3_1	13.0137	12.0709	47.8272	0	2.06819	0
Pag_B13G000851_v3_1	1820.06	2018.87	1414.18	2976.85	3139.52	4159.52
Pag_B02G002127_v3_1	178.474	536.151	1113.15	56.3244	144.774	154.876
Pag_A07G002413_v3_1	60.4208	58.3429	81.5876	28.1622	21.716	20.1137
Pag_A04G002134_v3_1	2238.36	1300.64	1688.96	982.548	669.061	552.122
Pag_B03G001314_v3_1	557.731	700.115	537.353	933.524	1178.87	1352.65
Pag_A17G000947_v3_1	39.0412	91.538	192.247	20.8609	13.4433	28.1592
Pag_A17G000156_v3_1	13.0137	5.02956	5.62673	42.7648	36.1934	32.182
Pag_A05G000320_v3_1	9.29551	0	0	31.2913	76.5232	50.2843
Pag_B17G000063_v3_1	332.779	273.608	195.06	546.555	502.571	709.009
Pag_A14G002007_v3_1	184.981	162.958	284.15	105.347	66.1822	50.2843
Pag_A06G002070_v3_1	46.4776	69.4079	133.166	15.6457	20.6819	26.1478
Pag_A17G000833_v3_1	1196.33	624.671	840.258	461.025	307.127	362.047
Pag_B12G001550_v3_1	66.9277	209.23	1272.58	79.2714	49.6367	53.3014
Pag_B07G001025_v3_1	349.511	794.671	573.926	60.4966	250.252	122.694
Pag_B12G000942_v3_1	25.0979	57.337	73.1475	5.21522	8.27278	15.0853
Pag_B12G000775_v3_1	284.443	214.259	228.82	488.145	448.798	410.32
Pag_A11G000267_v3_1	10.2251	3.01774	33.7604	0	0	0
Pag_B14G001316_v3_1	465.705	1142.72	2805.86	443.294	240.945	296.678
Pag_A04G000626_v3_1	738.064	646.801	982.802	439.122	397.093	392.218
Pag_A16G001093_v3_1	155.235	283.667	376.991	45.8939	74.455	118.671
Pag_A04G000975_v3_1	404.355	451.655	261.643	610.181	1004.11	1301.36
Pag_B01G000202_v3_1	227.74	126.745	440.76	100.132	33.0911	50.2843
Pag_A19G001008_v3_1	178.474	206.212	268.207	113.692	101.342	87.4947
Pag_B01G000080_v3_1	0.929551	3.01774	2.81336	6.25826	43.4321	38.2161
Pag_B08G001477_v3_1	28.8161	41.2424	137.855	15.6457	9.30688	7.03981
Pag_B09G000194_v3_1	39.0412	34.201	15.9424	151.241	94.1029	72.4094
Pag_A14G001232_v3_1	32.5343	13.0769	5.62673	46.937	91.0006	195.103
Pag_A06G002651_v3_1	79.0119	135.798	228.82	25.0331	57.9095	32.182
Pag_B01G000996_v3_1	77.1528	10.0591	90.9654	2.08609	0	9.05118
Pag_A06G000250_v3_1	53.914	47.2779	56.2673	16.6887	13.4433	3.01706
Pag_B10G001602_v3_1	447.114	513.015	605.811	234.685	258.524	316.791
Pag_A18G000618_v3_1	1389.68	1857.92	1580.17	578.889	664.925	168.955
Pag_A14G001269_v3_1	5.57731	1.00591	0	20.8609	33.0911	25.1422
Pag_A03G001769_v3_1	891.44	1130.65	1086.9	479.8	663.891	511.894
Pag_A06G002277_v3_1	3.71821	2.01182	1.87558	10.4304	32.057	29.1649
Pag_B05G002014_v3_1	360.666	244.437	355.422	146.026	103.41	170.967
Pag_B18G001285_v3_1	56.7026	30.1774	25.3203	132.467	153.046	81.4606
Pag_B06G002724_v3_1	118.983	180.058	278.523	27.1191	82.7278	45.2559
Pag_A19G000163_v3_1	233.317	258.519	241.012	122.036	36.1934	34.1933
Pag_B06G001741_v3_1	58.5617	85.5025	116.286	23.99	18.6138	36.2047
Pag_A07G002045_v3_1	329.061	467.749	502.654	244.072	124.092	155.881
Pag_B12G001078_v3_1	207.29	171.005	162.237	546.555	476.719	272.541
Pag_B12G001583_v3_1	2713.36	2509.75	1094.4	4260.84	5739.24	10420.9
Pag_B06G000838_v3_1	81.8005	86.5084	62.8318	127.251	229.57	219.24
Pag_A17G000014_v3_1	39.9707	180.058	132.228	6.25826	27.9206	25.1422
Pag_A03G002381_v3_1	93.8847	73.4316	52.5161	205.48	136.501	216.223
Pag_B06G002304_v3_1	426.664	75.4434	22.5069	778.111	1703.16	1780.07
Pag_A04G000143_v3_1	80.871	37.2187	120.975	23.99	4.13639	12.0682
Pag_B01G004751_v3_1	2.78865	4.02365	0.937788	50.0661	37.2275	7.03981
Pag_A04G000841_v3_1	557.731	528.104	793.369	366.108	229.57	224.268
Pag_B03G001384_v3_1	40.9003	31.1833	47.8272	10.4304	4.13639	12.0682
Pag_A07G001988_v3_1	107.828	175.029	169.74	50.0661	75.4891	40.2275
Pag_A05G000655_v3_1	14.8728	0	0.937788	42.7648	70.3186	105.597
Pag_B04G001490_v3_1	381.116	289.703	241.949	628.956	528.424	764.322
Pag_A06G001631_v3_1	1021.58	848.99	552.357	1490.51	1788.99	2036.52
Pag_B05G001725_v3_1	157.094	93.5498	185.682	40.6787	59.9777	58.3298
Pag_A11G001663_v3_1	37.1821	43.2542	134.104	9.3874	19.6479	7.03981
Pag_B14G001748_v3_1	636.743	436.566	305.719	1071.21	924.483	1250.07
Pag_A09G000181_v3_1	324.413	244.437	279.461	161.672	96.1711	129.734
Pag_B08G002192_v3_1	14.8728	7.04138	13.129	33.3774	44.4662	67.381
Pag_B01G000583_v3_1	0	29.1714	190.371	2.08609	1.0341	2.01137
Pag_A15G000128_v3_1	88.3074	167.987	253.203	37.5496	69.2845	34.1933
Pag_B04G002028_v3_1	264.922	183.076	275.71	122.036	66.1822	105.597
Pag_A02G000969_v3_1	20.4501	53.3133	58.1429	5.21522	11.3751	8.04549
Pag_A06G002026_v3_1	350.441	369.17	332.915	539.254	607.015	603.412
Pag_A08G001341_v3_1	433.171	668.932	865.578	323.344	277.138	249.41
Pag_B06G000203_v3_1	107.828	53.3133	41.2627	166.887	231.638	209.183
Pag_B03G002035_v3_1	153.376	128.757	128.477	241.986	245.081	271.535
Pag_B08G002149_v3_1	221.233	149.881	98.4677	310.827	418.809	567.207
Pag_B09G000889_v3_1	1045.75	1164.85	864.641	1606.29	1893.43	2049.59
Pag_B02G001392_v3_1	24.1683	67.3961	81.5876	10.4304	13.4433	13.0739
Pag_B13G001483_v3_1	326.273	1947.45	1492.02	323.344	284.377	301.706
Pag_B12G000220_v3_1	90.1665	98.5794	87.2143	153.327	210.956	197.115
Pag_B15G001262_v3_1	1434.3	998.871	727.724	1996.39	2452.88	2674.12
Pag_A10G001855_v3_1	448.973	512.009	775.551	254.503	233.706	304.723
Pag_A18G001562_v3_1	238.895	248.46	177.242	342.118	568.754	663.753
Pag_B02G001083_v3_1	203.572	991.829	2435.44	302.483	43.4321	91.5175
Pag_B04G001915_v3_1	282.584	102.603	245.7	75.0992	71.3527	59.3355
Pag_A06G001392_v3_1	109.687	99.5853	157.548	43.8079	34.1252	59.3355
Pag_A06G001838_v3_1	50.1958	57.337	79.712	19.8178	24.8183	14.0796
Pag_A16G000114_v3_1	40.9003	35.2069	13.129	113.692	100.307	87.4947
Pag_B01G000171_v3_1	565.167	606.565	507.343	852.167	1151.98	992.613
Pag_A03G001379_v3_1	267.711	123.727	302.906	67.7979	84.796	90.5118
Pag_A19G000582_v3_1	143.151	130.769	188.495	83.4435	52.739	52.2957
Pag_B10G000940_v3_1	52.9844	120.709	92.841	20.8609	4.13639	26.1478
Pag_B02G001529_v3_1	646.038	149.881	83.4631	1345.53	1664.9	1544.73
Pag_A04G000939_v3_1	96.6733	274.614	352.608	70.927	78.5914	52.2957
Pag_A16G001179_v3_1	277.006	217.277	286.025	122.036	144.774	136.773
Pag_B16G000119_v3_1	55.7731	67.3961	15.9424	219.039	178.899	134.762
Pag_B01G000300_v3_1	164.531	208.224	313.221	53.1952	38.2616	110.626
Pag_B14G000117_v3_1	164.531	93.5498	67.5207	280.579	288.513	290.643
Pag_A07G002753_v3_1	5.57731	27.1596	44.076	0	2.06819	0
Pag_A12G001298_v3_1	0	1.00591	0	27.1191	37.2275	2.01137
Pag_B06G002316_v3_1	196.135	91.538	193.184	45.8939	27.9206	68.3867
Pag_A05G002493_v3_1	81.8005	163.964	246.638	49.0231	49.6367	54.3071
Pag_A16G000581_v3_1	296.527	198.165	289.777	785.412	539.799	458.593
Pag_B02G001415_v3_1	172.897	363.134	648.012	136.639	111.683	58.3298
Pag_A10G002136_v3_1	368.102	445.619	573.926	235.728	234.74	237.342
Pag_B10G000132_v3_1	50.1958	21.1242	29.0714	99.0892	176.831	80.4549
Pag_A17G000752_v3_1	13.9433	5.02956	41.2627	1.04304	0	0
Pag_A01G002094_v3_1	21.3797	23.136	15.0046	65.7118	246.115	39.2218
Pag_A07G002955_v3_1	129.208	85.5025	55.3295	190.877	244.047	330.871
Pag_A03G000062_v3_1	48.3367	43.2542	35.6359	88.6587	94.1029	123.699
Pag_B15G000692_v3_1	201.713	306.803	161.3	371.324	719.732	698.952
Pag_B13G001045_v3_1	52.0549	54.3193	129.415	26.0761	13.4433	18.1024
Pag_B03G001335_v3_1	96.6733	159.94	383.555	55.2813	56.8754	56.3184
Pag_A03G001655_v3_1	43.6889	24.1419	26.2581	78.2283	99.2734	82.4663
Pag_A02G000902_v3_1	325.343	225.324	226.945	773.939	599.777	422.388
Pag_A05G002318_v3_1	278.865	316.862	463.267	181.49	129.262	163.927
Pag_A05G000249_v3_1	125.489	162.958	302.906	62.5826	65.1481	77.4379
Pag_B01G003347_v3_1	45.548	9.05321	0.937788	208.609	188.206	121.688
Pag_B02G001152_v3_1	46.4776	58.3429	49.7028	173.145	83.7619	169.961
Pag_B11G000204_v3_1	53.914	59.3488	68.4585	107.434	142.705	164.933
Pag_A09G000694_v3_1	448.973	564.317	437.009	761.422	1040.3	901.095
Pag_B02G002743_v3_1	103.18	88.5203	63.7696	183.576	165.456	249.41
Pag_A13G000275_v3_1	1155.43	1347.92	1119.72	1849.32	2015.46	2342.24
Pag_A13G000072_v3_1	182.192	300.768	261.643	394.271	703.186	1548.76
Pag_B05G000931_v3_1	183.122	169.999	271.021	103.261	63.0799	90.5118
Pag_A15G000809_v3_1	1252.11	930.469	746.479	1835.76	1941	1960.08
Pag_B14G001536_v3_1	15.8024	43.2542	101.281	5.21522	1.0341	10.0569
Pag_A02G001163_v3_1	28.8161	42.2483	17.818	2.08609	7.23868	1.00569
[truncated: 8,392 more rows]
