# Supplementary material for: The GATA8-GRF5-XTH9 feed-forward loop regulates cell size in poplar
Source: Hortic Res. 2026 Jan 20;13(4):uhag019. doi: 10.1093/hr/uhag019 (PMC13103475; doi:10.1093/hr/uhag019)
Supplement: Web_Material_uhag019 [file web_material_uhag019.zip › Table S4.xlsx]

## Sheet: sheet
Category	GOID	Description	GeneRatio	BgRatio	pvalue	padj	geneID	Count
BP	GO:0044262	cellular carbohydrate metabolic process	81/3129	238/18005	3.38656e-10	3.27045e-08	Pag_B18G000292_v3_1/Pag_A03G000699_v3_1/Pag_A18G001323_v3_1/Pag_A02G000313_v3_1/Pag_A14G001507_v3_1/Pag_B01G000791_v3_1/Pag_B02G002504_v3_1/Pag_B19G001494_v3_1/Pag_B05G000930_v3_1/Pag_A01G000929_v3_1/Pag_A16G000935_v3_1/Pag_B07G000730_v3_1/Pag_B04G000216_v3_1/Pag_A04G000208_v3_1/Pag_B14G001410_v3_1/Pag_A05G000904_v3_1/Pag_A06G002544_v3_1/Pag_A13G001330_v3_1/Pag_B16G000963_v3_1/Pag_B03G001791_v3_1…	81
BP	GO:0005976	polysaccharide metabolic process	62/3129	156/18005	3.05971e-11	5.17091e-09	Pag_B18G000292_v3_1/Pag_A03G000699_v3_1/Pag_A18G001323_v3_1/Pag_A02G000313_v3_1/Pag_A14G001507_v3_1/Pag_B01G000791_v3_1/Pag_B02G002504_v3_1/Pag_B19G001494_v3_1/Pag_B05G000930_v3_1/Pag_A01G000929_v3_1/Pag_A16G000935_v3_1/Pag_B07G000730_v3_1/Pag_B04G000216_v3_1/Pag_A04G000208_v3_1/Pag_B14G001410_v3_1/Pag_A05G000904_v3_1/Pag_A06G002544_v3_1/Pag_A13G001330_v3_1/Pag_B16G000963_v3_1/Pag_B03G001791_v3_1…	62
BP	GO:0006073	cellular glucan metabolic process	59/3129	126/18005	1.89261e-14	4.26468e-12	Pag_B18G000292_v3_1/Pag_A03G000699_v3_1/Pag_A18G001323_v3_1/Pag_A02G000313_v3_1/Pag_A14G001507_v3_1/Pag_B01G000791_v3_1/Pag_B02G002504_v3_1/Pag_B19G001494_v3_1/Pag_B05G000930_v3_1/Pag_A01G000929_v3_1/Pag_A16G000935_v3_1/Pag_B07G000730_v3_1/Pag_B04G000216_v3_1/Pag_A04G000208_v3_1/Pag_B14G001410_v3_1/Pag_A05G000904_v3_1/Pag_A06G002544_v3_1/Pag_A13G001330_v3_1/Pag_B16G000963_v3_1/Pag_B03G001791_v3_1…	59
BP	GO:0044042	glucan metabolic process	59/3129	126/18005	1.89261e-14	4.26468e-12	Pag_B18G000292_v3_1/Pag_A03G000699_v3_1/Pag_A18G001323_v3_1/Pag_A02G000313_v3_1/Pag_A14G001507_v3_1/Pag_B01G000791_v3_1/Pag_B02G002504_v3_1/Pag_B19G001494_v3_1/Pag_B05G000930_v3_1/Pag_A01G000929_v3_1/Pag_A16G000935_v3_1/Pag_B07G000730_v3_1/Pag_B04G000216_v3_1/Pag_A04G000208_v3_1/Pag_B14G001410_v3_1/Pag_A05G000904_v3_1/Pag_A06G002544_v3_1/Pag_A13G001330_v3_1/Pag_B16G000963_v3_1/Pag_B03G001791_v3_1…	59
BP	GO:0044264	cellular polysaccharide metabolic process	59/3129	126/18005	1.89261e-14	4.26468e-12	Pag_B18G000292_v3_1/Pag_A03G000699_v3_1/Pag_A18G001323_v3_1/Pag_A02G000313_v3_1/Pag_A14G001507_v3_1/Pag_B01G000791_v3_1/Pag_B02G002504_v3_1/Pag_B19G001494_v3_1/Pag_B05G000930_v3_1/Pag_A01G000929_v3_1/Pag_A16G000935_v3_1/Pag_B07G000730_v3_1/Pag_B04G000216_v3_1/Pag_A04G000208_v3_1/Pag_B14G001410_v3_1/Pag_A05G000904_v3_1/Pag_A06G002544_v3_1/Pag_A13G001330_v3_1/Pag_B16G000963_v3_1/Pag_B03G001791_v3_1…	59
BP	GO:0000271	polysaccharide biosynthetic process	33/3129	66/18005	1.26619e-09	7.13287e-08	Pag_B18G000292_v3_1/Pag_A18G001323_v3_1/Pag_B05G000930_v3_1/Pag_A16G000935_v3_1/Pag_B07G000730_v3_1/Pag_A05G000904_v3_1/Pag_A06G002544_v3_1/Pag_A13G001330_v3_1/Pag_B16G000963_v3_1/Pag_B06G002751_v3_1/novel.1116/Pag_B02G000724_v3_1/Pag_B13G000192_v3_1/Pag_B06G002365_v3_1/Pag_A06G003014_v3_1/Pag_B01G000202_v3_1/Pag_A06G003017_v3_1/Pag_B09G000598_v3_1/Pag_B01G002810_v3_1/Pag_A01G003056_v3_1/Pag_B02G…	33
BP	GO:0009250	glucan biosynthetic process	33/3129	66/18005	1.26619e-09	7.13287e-08	Pag_B18G000292_v3_1/Pag_A18G001323_v3_1/Pag_B05G000930_v3_1/Pag_A16G000935_v3_1/Pag_B07G000730_v3_1/Pag_A05G000904_v3_1/Pag_A06G002544_v3_1/Pag_A13G001330_v3_1/Pag_B16G000963_v3_1/Pag_B06G002751_v3_1/novel.1116/Pag_B02G000724_v3_1/Pag_B13G000192_v3_1/Pag_B06G002365_v3_1/Pag_A06G003014_v3_1/Pag_B01G000202_v3_1/Pag_A06G003017_v3_1/Pag_B09G000598_v3_1/Pag_B01G002810_v3_1/Pag_A01G003056_v3_1/Pag_B02G…	33
BP	GO:0033692	cellular polysaccharide biosynthetic process	33/3129	66/18005	1.26619e-09	7.13287e-08	Pag_B18G000292_v3_1/Pag_A18G001323_v3_1/Pag_B05G000930_v3_1/Pag_A16G000935_v3_1/Pag_B07G000730_v3_1/Pag_A05G000904_v3_1/Pag_A06G002544_v3_1/Pag_A13G001330_v3_1/Pag_B16G000963_v3_1/Pag_B06G002751_v3_1/novel.1116/Pag_B02G000724_v3_1/Pag_B13G000192_v3_1/Pag_B06G002365_v3_1/Pag_A06G003014_v3_1/Pag_B01G000202_v3_1/Pag_A06G003017_v3_1/Pag_B09G000598_v3_1/Pag_B01G002810_v3_1/Pag_A01G003056_v3_1/Pag_B02G…	33
BP	GO:0030243	cellulose metabolic process	29/3129	50/18005	1.20793e-10	1.36093e-08	Pag_B18G000292_v3_1/Pag_A18G001323_v3_1/Pag_B05G000930_v3_1/Pag_A16G000935_v3_1/Pag_B07G000730_v3_1/Pag_A05G000904_v3_1/Pag_A06G002544_v3_1/Pag_A13G001330_v3_1/Pag_B16G000963_v3_1/Pag_B06G002751_v3_1/novel.1116/Pag_B02G000724_v3_1/Pag_B13G000192_v3_1/Pag_B06G002365_v3_1/Pag_A06G003014_v3_1/Pag_A06G003017_v3_1/Pag_B09G000598_v3_1/Pag_B01G002810_v3_1/Pag_A01G003056_v3_1/Pag_B02G002611_v3_1/Pag_A18G…	29
BP	GO:0030244	cellulose biosynthetic process	29/3129	50/18005	1.20793e-10	1.36093e-08	Pag_B18G000292_v3_1/Pag_A18G001323_v3_1/Pag_B05G000930_v3_1/Pag_A16G000935_v3_1/Pag_B07G000730_v3_1/Pag_A05G000904_v3_1/Pag_A06G002544_v3_1/Pag_A13G001330_v3_1/Pag_B16G000963_v3_1/Pag_B06G002751_v3_1/novel.1116/Pag_B02G000724_v3_1/Pag_B13G000192_v3_1/Pag_B06G002365_v3_1/Pag_A06G003014_v3_1/Pag_A06G003017_v3_1/Pag_B09G000598_v3_1/Pag_B01G002810_v3_1/Pag_A01G003056_v3_1/Pag_B02G002611_v3_1/Pag_A18G…	29
CC	GO:0071944	cell periphery	51/960	184/6803	7.73196e-07	1.57539e-05	Pag_A03G000699_v3_1/Pag_A02G000313_v3_1/Pag_A14G001507_v3_1/Pag_B01G000791_v3_1/Pag_B02G002504_v3_1/Pag_B19G001494_v3_1/Pag_A01G000929_v3_1/Pag_B09G000253_v3_1/Pag_B04G000216_v3_1/Pag_A04G000208_v3_1/Pag_B14G001410_v3_1/Pag_B03G001791_v3_1/Pag_B03G001181_v3_1/Pag_B06G001660_v3_1/Pag_A19G001358_v3_1/Pag_A06G001774_v3_1/Pag_B16G000493_v3_1/Pag_A16G000478_v3_1/Pag_B03G001762_v3_1/Pag_A13G001056_v3_1…	51
CC	GO:0044427	chromosomal part	41/960	144/6803	4.52583e-06	8.19679e-05	Pag_A05G002213_v3_1/Pag_B05G002198_v3_1/Pag_B07G000326_v3_1/Pag_B13G000458_v3_1/Pag_A05G001203_v3_1/Pag_A10G002446_v3_1/Pag_B18G000727_v3_1/Pag_B10G002209_v3_1/Pag_A02G002518_v3_1/Pag_A07G002737_v3_1/Pag_A07G001706_v3_1/Pag_A04G000975_v3_1/Pag_A13G000072_v3_1/Pag_B07G001433_v3_1/Pag_B02G000449_v3_1/Pag_B04G000947_v3_1/Pag_B04G000292_v3_1/Pag_A02G002359_v3_1/Pag_B02G000284_v3_1/Pag_B01G004386_v3_1…	41
CC	GO:0000786	nucleosome	35/960	95/6803	2.31698e-08	1.04704e-06	Pag_A05G002213_v3_1/Pag_B05G002198_v3_1/Pag_B13G000458_v3_1/Pag_A05G001203_v3_1/Pag_B18G000727_v3_1/Pag_A02G002518_v3_1/Pag_A07G001706_v3_1/Pag_A04G000975_v3_1/Pag_A13G000072_v3_1/Pag_B07G001433_v3_1/Pag_B02G000449_v3_1/Pag_B04G000947_v3_1/Pag_B04G000292_v3_1/Pag_A02G002359_v3_1/Pag_B02G000284_v3_1/Pag_B01G004386_v3_1/Pag_A08G001204_v3_1/Pag_B08G002141_v3_1/Pag_A01G004619_v3_1/Pag_A04G000315_v3_1…	35
CC	GO:0032993	protein-DNA complex	35/960	96/6803	3.16226e-08	1.04704e-06	Pag_A05G002213_v3_1/Pag_B05G002198_v3_1/Pag_B13G000458_v3_1/Pag_A05G001203_v3_1/Pag_B18G000727_v3_1/Pag_A02G002518_v3_1/Pag_A07G001706_v3_1/Pag_A04G000975_v3_1/Pag_A13G000072_v3_1/Pag_B07G001433_v3_1/Pag_B02G000449_v3_1/Pag_B04G000947_v3_1/Pag_B04G000292_v3_1/Pag_A02G002359_v3_1/Pag_B02G000284_v3_1/Pag_B01G004386_v3_1/Pag_A08G001204_v3_1/Pag_B08G002141_v3_1/Pag_A01G004619_v3_1/Pag_A04G000315_v3_1…	35
CC	GO:0044815	DNA packaging complex	35/960	97/6803	4.29056e-08	1.1656e-06	Pag_A05G002213_v3_1/Pag_B05G002198_v3_1/Pag_B13G000458_v3_1/Pag_A05G001203_v3_1/Pag_B18G000727_v3_1/Pag_A02G002518_v3_1/Pag_A07G001706_v3_1/Pag_A04G000975_v3_1/Pag_A13G000072_v3_1/Pag_B07G001433_v3_1/Pag_B02G000449_v3_1/Pag_B04G000947_v3_1/Pag_B04G000292_v3_1/Pag_A02G002359_v3_1/Pag_B02G000284_v3_1/Pag_B01G004386_v3_1/Pag_A08G001204_v3_1/Pag_B08G002141_v3_1/Pag_A01G004619_v3_1/Pag_A04G000315_v3_1…	35
CC	GO:0000785	chromatin	35/960	105/6803	4.05613e-07	9.44499e-06	Pag_A05G002213_v3_1/Pag_B05G002198_v3_1/Pag_B13G000458_v3_1/Pag_A05G001203_v3_1/Pag_B18G000727_v3_1/Pag_A02G002518_v3_1/Pag_A07G001706_v3_1/Pag_A04G000975_v3_1/Pag_A13G000072_v3_1/Pag_B07G001433_v3_1/Pag_B02G000449_v3_1/Pag_B04G000947_v3_1/Pag_B04G000292_v3_1/Pag_A02G002359_v3_1/Pag_B02G000284_v3_1/Pag_B01G004386_v3_1/Pag_A08G001204_v3_1/Pag_B08G002141_v3_1/Pag_A01G004619_v3_1/Pag_A04G000315_v3_1…	35
CC	GO:0005576	extracellular region	31/960	98/6803	6.43667e-06	0.000104918	Pag_A03G000699_v3_1/Pag_A02G000313_v3_1/Pag_A14G001507_v3_1/Pag_B01G000791_v3_1/Pag_B02G002504_v3_1/Pag_B19G001494_v3_1/Pag_A01G000929_v3_1/Pag_B04G000216_v3_1/Pag_A04G000208_v3_1/Pag_B14G001410_v3_1/Pag_B03G001791_v3_1/Pag_B03G001181_v3_1/Pag_B06G001660_v3_1/Pag_A19G001358_v3_1/Pag_A06G001774_v3_1/Pag_B15G000449_v3_1/Pag_B16G000493_v3_1/Pag_A16G000478_v3_1/Pag_A13G001056_v3_1/Pag_B18G001017_v3_1…	31
CC	GO:0005618	cell wall	26/960	60/6803	3.21177e-08	1.04704e-06	Pag_A03G000699_v3_1/Pag_A02G000313_v3_1/Pag_A14G001507_v3_1/Pag_B01G000791_v3_1/Pag_B02G002504_v3_1/Pag_B19G001494_v3_1/Pag_A01G000929_v3_1/Pag_B04G000216_v3_1/Pag_A04G000208_v3_1/Pag_B14G001410_v3_1/Pag_B03G001791_v3_1/Pag_B03G001181_v3_1/Pag_B06G001660_v3_1/Pag_A19G001358_v3_1/Pag_A06G001774_v3_1/Pag_B16G000493_v3_1/Pag_A16G000478_v3_1/Pag_A13G001056_v3_1/Pag_B18G001017_v3_1/Pag_A02G002142_v3_1…	26
CC	GO:0030312	external encapsulating structure	26/960	60/6803	3.21177e-08	1.04704e-06	Pag_A03G000699_v3_1/Pag_A02G000313_v3_1/Pag_A14G001507_v3_1/Pag_B01G000791_v3_1/Pag_B02G002504_v3_1/Pag_B19G001494_v3_1/Pag_A01G000929_v3_1/Pag_B04G000216_v3_1/Pag_A04G000208_v3_1/Pag_B14G001410_v3_1/Pag_B03G001791_v3_1/Pag_B03G001181_v3_1/Pag_B06G001660_v3_1/Pag_A19G001358_v3_1/Pag_A06G001774_v3_1/Pag_B16G000493_v3_1/Pag_A16G000478_v3_1/Pag_A13G001056_v3_1/Pag_B18G001017_v3_1/Pag_A02G002142_v3_1…	26
CC	GO:0048046	apoplast	26/960	60/6803	3.21177e-08	1.04704e-06	Pag_A03G000699_v3_1/Pag_A02G000313_v3_1/Pag_A14G001507_v3_1/Pag_B01G000791_v3_1/Pag_B02G002504_v3_1/Pag_B19G001494_v3_1/Pag_A01G000929_v3_1/Pag_B04G000216_v3_1/Pag_A04G000208_v3_1/Pag_B14G001410_v3_1/Pag_B03G001791_v3_1/Pag_B03G001181_v3_1/Pag_B06G001660_v3_1/Pag_A19G001358_v3_1/Pag_A06G001774_v3_1/Pag_B16G000493_v3_1/Pag_A16G000478_v3_1/Pag_A13G001056_v3_1/Pag_B18G001017_v3_1/Pag_A02G002142_v3_1…	26
MF	GO:0008236	serine-type peptidase activity	98/4679	323/27965	8.73021e-10	7.78734e-08	Pag_B05G000977_v3_1/Pag_A14G000267_v3_1/Pag_B05G001481_v3_1/Pag_B06G002140_v3_1/Pag_B14G000222_v3_1/Pag_B04G000369_v3_1/Pag_A04G001633_v3_1/Pag_A15G000144_v3_1/Pag_B14G000220_v3_1/Pag_B14G000673_v3_1/Pag_A05G000940_v3_1/Pag_A06G001557_v3_1/Pag_B18G001427_v3_1/Pag_A07G002025_v3_1/Pag_A09G000977_v3_1/Pag_A01G004839_v3_1/Pag_A06G002263_v3_1/Pag_B07G000468_v3_1/Pag_A09G000338_v3_1/Pag_B01G004560_v3_1…	98
MF	GO:0017171	serine hydrolase activity	98/4679	323/27965	8.73021e-10	7.78734e-08	Pag_B05G000977_v3_1/Pag_A14G000267_v3_1/Pag_B05G001481_v3_1/Pag_B06G002140_v3_1/Pag_B14G000222_v3_1/Pag_B04G000369_v3_1/Pag_A04G001633_v3_1/Pag_A15G000144_v3_1/Pag_B14G000220_v3_1/Pag_B14G000673_v3_1/Pag_A05G000940_v3_1/Pag_A06G001557_v3_1/Pag_B18G001427_v3_1/Pag_A07G002025_v3_1/Pag_A09G000977_v3_1/Pag_A01G004839_v3_1/Pag_A06G002263_v3_1/Pag_B07G000468_v3_1/Pag_A09G000338_v3_1/Pag_B01G004560_v3_1…	98
MF	GO:0008092	cytoskeletal protein binding	86/4679	285/27965	1.21038e-08	8.99717e-07	Pag_B08G000873_v3_1/Pag_A07G001712_v3_1/Pag_B07G001426_v3_1/Pag_A08G000948_v3_1/Pag_B10G002187_v3_1/Pag_B10G000739_v3_1/Pag_B06G002535_v3_1/Pag_A06G002755_v3_1/Pag_B01G002476_v3_1/Pag_A01G002708_v3_1/Pag_A13G001254_v3_1/Pag_B01G004624_v3_1/Pag_A09G000276_v3_1/Pag_A10G001012_v3_1/Pag_A12G001926_v3_1/Pag_A08G001179_v3_1/Pag_A01G005082_v3_1/Pag_A14G001360_v3_1/Pag_B16G001182_v3_1/Pag_B04G001656_v3_1…	86
MF	GO:0046527	glucosyltransferase activity	65/4679	153/27965	4.98722e-14	2.2243e-11	Pag_B18G000292_v3_1/Pag_A03G000699_v3_1/Pag_A18G001323_v3_1/Pag_A02G000313_v3_1/Pag_A14G001507_v3_1/Pag_B01G000791_v3_1/Pag_B02G002504_v3_1/Pag_B19G001494_v3_1/Pag_B05G000930_v3_1/Pag_A01G000929_v3_1/Pag_A16G000935_v3_1/Pag_B07G000730_v3_1/Pag_B04G000216_v3_1/Pag_A04G000208_v3_1/Pag_B14G001410_v3_1/Pag_A05G000904_v3_1/Pag_A06G002544_v3_1/Pag_A13G001330_v3_1/Pag_B16G000963_v3_1/Pag_B03G001791_v3_1…	65
MF	GO:0015631	tubulin binding	64/4679	210/27965	5.69814e-07	2.82374e-05	Pag_A07G001712_v3_1/Pag_B07G001426_v3_1/Pag_B10G002187_v3_1/Pag_B01G002476_v3_1/Pag_A01G002708_v3_1/Pag_A13G001254_v3_1/Pag_B01G004624_v3_1/Pag_A09G000276_v3_1/Pag_A12G001926_v3_1/Pag_A08G001179_v3_1/Pag_A01G005082_v3_1/Pag_B04G001656_v3_1/Pag_A06G002708_v3_1/Pag_B01G004712_v3_1/Pag_B14G000638_v3_1/Pag_B11G000254_v3_1/Pag_B06G002492_v3_1/Pag_A10G002425_v3_1/Pag_A04G001629_v3_1/Pag_A01G002071_v3_1…	64
MF	GO:0008017	microtubule binding	60/4679	192/27965	4.96531e-07	2.76816e-05	Pag_A07G001712_v3_1/Pag_B07G001426_v3_1/Pag_B10G002187_v3_1/Pag_B01G002476_v3_1/Pag_A01G002708_v3_1/Pag_A13G001254_v3_1/Pag_B01G004624_v3_1/Pag_A09G000276_v3_1/Pag_A12G001926_v3_1/Pag_A08G001179_v3_1/Pag_A01G005082_v3_1/Pag_B04G001656_v3_1/Pag_A06G002708_v3_1/Pag_B01G004712_v3_1/Pag_B14G000638_v3_1/Pag_B11G000254_v3_1/Pag_B06G002492_v3_1/Pag_A10G002425_v3_1/Pag_A04G001629_v3_1/Pag_A01G002071_v3_1…	60
MF	GO:0035251	UDP-glucosyltransferase activity	36/4679	90/27965	1.3032e-07	8.30326e-06	Pag_B18G000292_v3_1/Pag_A18G001323_v3_1/Pag_B05G000930_v3_1/Pag_A16G000935_v3_1/Pag_B07G000730_v3_1/Pag_A05G000904_v3_1/Pag_A06G002544_v3_1/Pag_A13G001330_v3_1/Pag_B16G000963_v3_1/Pag_B06G002751_v3_1/novel.1116/Pag_B02G000724_v3_1/Pag_B13G000192_v3_1/Pag_B06G002365_v3_1/Pag_A06G003014_v3_1/Pag_B01G000202_v3_1/Pag_A06G003017_v3_1/Pag_B09G000598_v3_1/Pag_B01G002810_v3_1/Pag_A01G003056_v3_1/Pag_B02G…	36
MF	GO:0016759	cellulose synthase activity	29/4679	50/27965	4.81751e-11	7.16203e-09	Pag_B18G000292_v3_1/Pag_A18G001323_v3_1/Pag_B05G000930_v3_1/Pag_A16G000935_v3_1/Pag_B07G000730_v3_1/Pag_A05G000904_v3_1/Pag_A06G002544_v3_1/Pag_A13G001330_v3_1/Pag_B16G000963_v3_1/Pag_B06G002751_v3_1/novel.1116/Pag_B02G000724_v3_1/Pag_B13G000192_v3_1/Pag_B06G002365_v3_1/Pag_A06G003014_v3_1/Pag_A06G003017_v3_1/Pag_B09G000598_v3_1/Pag_B01G002810_v3_1/Pag_A01G003056_v3_1/Pag_B02G002611_v3_1/Pag_A18G…	29
MF	GO:0016760	cellulose synthase (UDP-forming) activity	29/4679	50/27965	4.81751e-11	7.16203e-09	Pag_B18G000292_v3_1/Pag_A18G001323_v3_1/Pag_B05G000930_v3_1/Pag_A16G000935_v3_1/Pag_B07G000730_v3_1/Pag_A05G000904_v3_1/Pag_A06G002544_v3_1/Pag_A13G001330_v3_1/Pag_B16G000963_v3_1/Pag_B06G002751_v3_1/novel.1116/Pag_B02G000724_v3_1/Pag_B13G000192_v3_1/Pag_B06G002365_v3_1/Pag_A06G003014_v3_1/Pag_A06G003017_v3_1/Pag_B09G000598_v3_1/Pag_B01G002810_v3_1/Pag_A01G003056_v3_1/Pag_B02G002611_v3_1/Pag_A18G…	29
MF	GO:0016762	xyloglucan:xyloglucosyl transferase activity	26/4679	60/27965	1.15525e-06	5.15241e-05	Pag_A03G000699_v3_1/Pag_A02G000313_v3_1/Pag_A14G001507_v3_1/Pag_B01G000791_v3_1/Pag_B02G002504_v3_1/Pag_B19G001494_v3_1/Pag_A01G000929_v3_1/Pag_B04G000216_v3_1/Pag_A04G000208_v3_1/Pag_B14G001410_v3_1/Pag_B03G001791_v3_1/Pag_B03G001181_v3_1/Pag_B06G001660_v3_1/Pag_A19G001358_v3_1/Pag_A06G001774_v3_1/Pag_B16G000493_v3_1/Pag_A16G000478_v3_1/Pag_A13G001056_v3_1/Pag_B18G001017_v3_1/Pag_A02G002142_v3_1…	26
