# Supplementary material for: The GATA8-GRF5-XTH9 feed-forward loop regulates cell size in poplar
Source: Hortic Res. 2026 Jan 20;13(4):uhag019. doi: 10.1093/hr/uhag019 (PMC13103475; doi:10.1093/hr/uhag019)
Supplement: Web_Material_uhag019 [file web_material_uhag019.zip › Table S5.xlsx]

## Sheet: Sheet 1
KEGG_ID	Pathway_Name	S_Gene_Number	TS_Gene_Number	B_Gene_Number	TB_Gene_Number	p_Value	RichFactor
pop00906	Carotenoid biosynthesis	23	1999	105	14621	0.0137464	0.219048
pop00860	Porphyrin metabolism	30	1999	146	14621	0.0136135	0.205479
pop00620	Pyruvate metabolism	58	1999	317	14621	0.0117152	0.182965
pop01212	Fatty acid metabolism	44	1999	225	14621	0.00839736	0.195556
pop00564	Glycerophospholipid metabolism	52	1999	272	14621	0.00708201	0.191176
pop04016	MAPK signaling pathway - plant	68	1999	369	14621	0.00573932	0.184282
pop00250	Alanine, aspartate and glutamate metabolism	31	1999	141	14621	0.00451235	0.219858
pop04146	Peroxisome	49	1999	247	14621	0.0042438	0.198381
pop00460	Cyanoamino acid metabolism	26	1999	112	14621	0.00416633	0.232143
pop02010	ABC transporters	42	1999	203	14621	0.00357367	0.206897
pop00450	Selenocompound metabolism	14	1999	47	14621	0.00314782	0.297872
pop00710	Carbon fixation in photosynthetic organisms	47	1999	228	14621	0.00231589	0.20614
pop04145	Phagosome	45	1999	212	14621	0.00155108	0.212264
pop00230	Purine metabolism	44	1999	206	14621	0.00152665	0.213592
pop00010	Glycolysis / Gluconeogenesis	68	1999	342	14621	0.000811559	0.19883
pop00966	Glucosinolate biosynthesis	7	1999	13	14621	0.000711844	0.538462
pop00905	Brassinosteroid biosynthesis	16	1999	50	14621	0.000697271	0.32
pop00400	Phenylalanine, tyrosine and tryptophan biosynthesis	30	1999	115	14621	0.000283795	0.26087
pop00280	Valine, leucine and isoleucine degradation	35	1999	141	14621	0.000264359	0.248227
pop00410	beta-Alanine metabolism	36	1999	143	14621	0.000161163	0.251748
pop00260	Glycine, serine and threonine metabolism	42	1999	175	14621	0.000152861	0.24
pop00071	Fatty acid degradation	40	1999	151	14621	2.0558e-05	0.264901
pop00520	Amino sugar and nucleotide sugar metabolism	85	1999	382	14621	2.5544e-06	0.222513
pop00920	Sulfur metabolism	27	1999	76	14621	1.25078e-06	0.355263
pop00270	Cysteine and methionine metabolism	68	1999	278	14621	8.0304e-07	0.244604
pop00500	Starch and sucrose metabolism	94	1999	407	14621	1.26528e-07	0.230958
pop01250	Biosynthesis of nucleotide sugars	70	1999	260	14621	9.53701e-09	0.269231
pop00100	Steroid biosynthesis	35	1999	93	14621	6.21085e-09	0.376344
pop00051	Fructose and mannose metabolism	49	1999	154	14621	4.98955e-09	0.318182
pop04814	Motor proteins	101	1999	318	14621	4.16613e-17	0.31761
