# Supplementary material for: The GATA8-GRF5-XTH9 feed-forward loop regulates cell size in poplar
Source: Hortic Res. 2026 Jan 20;13(4):uhag019. doi: 10.1093/hr/uhag019 (PMC13103475; doi:10.1093/hr/uhag019)
Supplement: Web_Material_uhag019 [file web_material_uhag019.zip › Table S6.xlsx]

## Sheet: Sheet 1
	PpnGATA8_OE	WT
GRF1-1	42.1353	6.18758
GRF1-2	73.8429	26.6675
GRF1-3	34.5024	5.45188
GRF12	341.013	199.535
GRF2-1	406.231	132.813
GRF2-2	1153.59	703.258
GRF5-1	112.685	13.3016
GRF5-2	199.053	77.1424
XTH10	19.6857	3.08932
XTH16	981.008	83.6909
XTH32-1	149.42	18.6947
XTH32-2	128.965	18.7505
XTH32-3	86.7276	7.24956
XTH32-4	50.2646	3.07985
XTH5-1	2127.94	130.545
XTH5-2	1582.37	279.728
XTH5-3	1191.47	5.88076
XTH9-1	3683.27	619.746
XTH9-2	1255.25	303.142
XTH9-3	1993.95	746.234
