# Supplementary material for: The GATA8-GRF5-XTH9 feed-forward loop regulates cell size in poplar
Source: Hortic Res. 2026 Jan 20;13(4):uhag019. doi: 10.1093/hr/uhag019 (PMC13103475; doi:10.1093/hr/uhag019)
Supplement: Web_Material_uhag019 [file web_material_uhag019.zip › Table S9.xlsx]

## Sheet: Sheet1
Primer ID	Primer Sequence (5’->3’)	Purpose
GATA8-Q-F	TCCGAACCATGTTGACCCAG	qPCR of GATA8
GATA8-Q-R	CCGGCCTGACTTATAGCGAA	qPCR of GATA8
PpnGATA8-F	ATGATTGGACAGACAAATACTA	Cloning GATA8 coding region
PpnGATA8-R	TCATATGTAATCCATTGCAGGGTT	Cloning GATA8 coding region
pBI121-PpnGATA8-F	CACGGGGGACTCTAGATGATTGGACAGACAAATACTA	Cloning GATA8 coding region into pBI121-GFP vector
pBI121-PpnGATA8-R	ATACTAGTCAGTCGACCTATGTAATCCATTGCAGGGTT	Cloning GATA8 coding region into pBI121-GFP vector
pBD-PpnGATA8-F	GAATTCCCGGGGATCATGATTGGACAGACAAATACTA	Cloning GATA8 coding region into pGBKT7 vector
pBD-PpnGATA8-R	GCAGGTCGACGGATCTATGTAATCCATTGCAGGGTT	Cloning GATA8 coding region into pGBKT7 vector
ACTIN-Q-F	AAACTGTAATGGTCCTCCCTCCG	qPCR of ACTIN
ACTIN-Q-R	GCATCATCACAATCACTCTCCGA	qPCR of ACTIN
XTH9-Q-F	GGGCTCAAGATCACTTGGCT	qPCR of XTH9
XTH9-Q-R	AACAGTTCCGGCAGAGTCAC	qPCR of XTH9
GRF5-Q-F	CCTCAGGAAGCAACAAGGGT	qPCR of GRF5
GRF5-Q-R	CCCGTCCTGCTTGACAGATT	qPCR of GRF5
GRF1-2-Q-F	TTGATGACTGCCCGAAGGAC	qPCR of GRF1-2
GRF1-2-Q-R	TCGCGAGATAACCTCAACGG	qPCR of GRF1-2
GRF12-Q-F	TTGAGATGGCACGAGCACTT	qPCR of GRF12
GRF12-Q-R	GGTGGGTTGAAGGCAGATCA	qPCR of GRF12
GRF2-2-Q-F	ACTCTCCAGATCGTGCTTGC	qPCR of GRF2-2
GRF2-2-Q-R	ATCTCATCAGCACCGTCGTC	qPCR of GRF2-2
XTH10-Q-F	CTGCTGATGGCAGGACAAGA	qPCR of XTH10
XTH10-Q-R	GCCTGCTGAATGACCTGGTA	qPCR of XTH10
XTH16-Q-F	GCTGGCACTGTAACAGCCTA	qPCR of XTH16
XTH16-Q-R	AAAATGTAAGGGTCGCCGGT	qPCR of XTH16
XTH32-1-Q-F	ATCCATGGCTCTCCTTCCCT	qPCR of XTH32-1
XTH32-1-Q-R	CGCGTTCGGGTCTACTCTTT	qPCR of XTH32-1
XTH5-1-Q-F	GGACTGGCCAGCCTTACATT	qPCR of XTH5-1
XTH5-1-Q-R	AGTGGTATCTTGCGGTTGGG	qPCR of XTH5-1
pJG-PpnGATA8-F	TGCCTCTCCCGAATTATGATTGGACAGACAAATACTA	Cloning GATA8 coding region into pJG4-5 vector
pJG-PpnGATA8-R	CGAGTCGGCCGAATTTATGTAATCCATTGCAGGGTT	Cloning GATA8 coding region into pJG4-5 vector
pGEX-KG-PpnGATA8-F	GGTGGTGGTGGAATTATGATTGGACAGACAAATACTA	Cloning GATA8 coding region into pGEX-KG vector
pGEX-KG-PpnGATA8-R	CACGATGAATAAGCTTATGTAATCCATTGCAGGGTT	Cloning GATA8 coding region into pGEX-KG vector
pGreen62SK-PpnGATA8-F	GGACAGCCCAAGCTGATGATTGGACAGACAAATACTACT	Cloning GATA8 coding region into pGreen0800-62SK vector
pGreen62SK-PpnGATA8-R	GCTTGATATCGAATTTATGTAATCCATTGCAGGGT	Cloning GATA8 coding region into pGreen0800-62SK vector
GRF5pro-F	AACTGTTTTACTGTTGTTATAACAAC	Cloning GRF5 promoter region
GRF5pro-R	ATCCACCACCACCACCACCACTT	Cloning GRF5 promoter region
pLac2μ-GRF5pro-F	TCGGAATTCGAGCTCGAACTGTTTTACTGTTGTTATAACAAC	Cloning GRF5 promoter into pLacZi-2µ vector
pLac2μ-GRF5pro-R	GTCGACAGATCCCCGGATCCACCACCACCACCACCACTT	Cloning GRF5 promoter into pLacZi-2µ vector
EMSA-GRF5p-1-F	CTTCTCCCAAGTATGATACTGGTGACTTGATATTTTGAAAGTATTTTATTTAATATGCGT	Probe for the motif of GRF5p-1 EMSA
EMSA-GRF5p-1-R	ACGCATATTAAATAAAATACTTTCAAAATATCAAGTCACCAGTATCATACTTGGGAGAAG	Probe for the motif of GRF5p-1 EMSA
EMSA-GRF5p-2-F	TTATATAGCCAAAAATAATATAAAATTTGATATAACGAGAAATTGCCATACGTAATTGGA	Probe for the motif of GRF5p-2 EMSA
EMSA-GRF5p-2-R	TCCAATTACGTATGGCAATTTCTCGTTATATCAAATTTTATATTATTTTTGGCTATATAA	Probe for the motif of GRF5p-2 EMSA
pGreen0800-GRF5pro-F	CGGTATCGATAAGCTAACTGTTTTACTGTTGTTATAACAAC	Cloning GRF5 promoter into pGreenII 0800 LUC vector
pGreen0800-GRF5pro-R	TTGGCGTCTTCCATGATCCACCACCACCACCACCACTT	Cloning GRF5 promoter into pGreenII 0800 LUC vector
XTH9pro-F	AAAATATTTTAAAAAATAACTATT	Cloning XTH9 promoter region
XTH9pro-R	TGAAATGAGAGAAAAAAGCTCGAGAG	Cloning XTH9 promoter region
pLac2μ-XTH9pro-F	TCGGAATTCGAGCTCGAAAATATTTTAAAAAATAACTATT	Cloning XTH9 promoter region into pLacZi-2µ vector
pLac2μ-XTH9pro-R	GTCGACAGATCCCCGGTGAAATGAGAGAAAAAAGCTCGAGAG	Cloning XTH9 promoter region into pLacZi-2µ vector
EMSA-XTH9p-1-F	AATCATTGGTGATGGAGCTCTCCATCAAGATAGAGAAAGGATGGCAATGGAGAATTATTG	Probe for the motif of XTH9p-1 EMSA
EMSA-XTH9p-1-R	CAATAATTCTCCATTGCCATCCTTTCTCTATCTTGATGGAGAGCTCCATCACCAATGATT	Probe for the motif of XTH9p-1 EMSA
EMSA-XTH9p-2-F	ATTGAATATTTTAGTAGATTTGATGAATGATAGATATTTTTTATTAAAAGAACTGTGAAG	Probe for the motif of XTH9p-2 EMSA
EMSA-XTH9p-2-R	CTTCACAGTTCTTTTAATAAAAAATATCTATCATTCATCAAATCTACTAAAATATTCAAT	Probe for the motif of XTH9p-2 EMSA
pGreen0800-XTH9pro-F	CGGTATCGATAAGCTAAAATATTTTAAAAAATAACTATT	Cloning XTH9 promoter into pGreenII 0800 LUC vector
pGreen0800-XTH9pro-R	TTGGCGTCTTCCATGTGAAATGAGAGAAAAAAGCTCGAGAG	Cloning XTH9 promoter into pGreenII 0800 LUC vector
GRF5-F	ATGAATAGTGGTGGTGCAGG	Cloning GRF5 coding region
GRF5-R	TCAGTTATCTCGTGGAGAACG	Cloning GRF5 coding region
pJG-GRF5-F	TGCCTCTCCCGAATTATGAATAGTGGTGGTGCAGG	Cloning GRF5 coding region into pJG4-5 vector
pJG-GRF5-R	CGAGTCGGCCGAATTTCAGTTATCTCGTGGAGAACG	Cloning GRF5 coding region into pJG4-5 vector
pGEX-GRF5-F	GGTGGTGGTGGAATTATGAATAGTGGTGGTGCAGG	Cloning GRF5 coding region into pGEX-KG vector
pGEX-GRF5-R	CACGATGAATAAGCTTCAGTTATCTCGTGGAGAACG	Cloning GRF5 coding region into pGEX-KG vector
pGreen62SK-GRF5-F	GGACAGCCCAAGCTGATGAATAGTGGTGGTGCAGG	Cloning GRF5 coding region into pGreen0800-62SK vector
pGreen62SK-GRF5-R	GCTTGATATCGAATTTCAGTTATCTCGTGGAGAACG	Cloning GRF5 coding region into pGreen0800-62SK vector
XTH9-F	ATGGCCGTTTTAGCATTTAAAATG	Cloning XTH9 coding region
XTH9-R	TTACTGGTGGCGATGGTGCAC	Cloning XTH9 coding region
pBI121-PpnXTH9-F	CACGGGGGACTCTAGATGGCCGTTTTAGCATTTAAAATG	Cloning XTH9 coding region into pBI121-GFP vector
pBI121-PpnXTH9-R	ATACTAGTCAGTCGACCCTGGTGGCGATGGTGCAC	Cloning XTH9 coding region into pBI121-GFP vector
pRi-PpnXTH9-F	ACGGGGGACTCTAGAATGGCCGTTTTAGCATTTAAAATG	Cloning XTH9 coding region into pROKⅡ vector
pRi-PpnXTH9-R	GTAGGATCCTCTAGATTGGTGTGCAATCTAATTGGG	Cloning XTH9 coding region into pROKⅡ vector
pAD-PpnGRF5-F	GATTACGCTCATATGATGAATAGTGGTGGTGCAGGAG	Cloning GRF5 coding region into pGADT7 vector
pAD-PpnGRF5-R	ACCCGGGTGGAATTCTCAGTTATCTCGTGGAGAACG	Cloning GRF5 coding region into pGADT7 vector
nLUC-PpnGATA8-F	TCGGTACCCGGGATCATGATTGGACAGACAAATACTA	Cloning GATA8 coding region into pCambia1300-nLUC vector
nLUC-PpnGATA8-R	ACGAGATCTGGTCGACTATGTAATCCATTGCAGGGTT	Cloning GATA8 coding region into pCambia1300-nLUC vector
cLUC-PpnGRF5-F	GCGGTACCCGGGATCCATGAATAGTGGTGGTGCAGGAG	Cloning GRF5 coding region into pCambia1300-cLUC vector
cLUC-PpnGRF5-R	AGCTCTGCAGGTCGATCAGTTATCTCGTGGAGAACG	Cloning GRF5 coding region into pCambia1300-cLUC vector
